# Supplementary material for: Gdf3 is required for robust Nodal signaling during germ layer formation and left-right patterning
Source: eLife. 2017 Nov 15;6:e28635. doi: 10.7554/eLife.28635 (PMC5745080; doi:10.7554/eLife.28635)
Supplement: Figure 3—source code 1. [file elife-28635-fig3-code1.m]

original = imread('image1124.tif');
modified = original;
imageSize = size(original);
processed = zeros(imageSize(1),imageSize(2));

for i = 1:imageSize(1)
    for j = 1:imageSize(2)
            modified(i,j,1) = modified(i,j,1)/5;
            modified(i,j,2) = modified(i,j,2)/5;
            modified(i,j,3) = modified(i,j,3)/5;
        if ((original(i,j,2)+20 <original(i,j,1)) & original(i,j,2)<155)
            processed(i,j,1) = 255;
            modified(i,j,1) = 255;
            modified(i,j,2) = 255;
            modified(i,j,3) = 255;
        end
    end 
end

imwrite(modified,'Modimage1124.tif')
figure(2);
imshowpair(original, modified, 'montage')
