# Supplementary material for: Gdf3 is required for robust Nodal signaling during germ layer formation and left-right patterning
Source: eLife. 2017 Nov 15;6:e28635. doi: 10.7554/eLife.28635 (PMC5745080; doi:10.7554/eLife.28635)
Supplement: Figure 3—source code 2. [file elife-28635-fig3-code2.m]

emb1131cy5  = [3.13	3.145	3.05	3.195	3.105	3.33	3.095	3.36	3.11	3.32	3.14	3.245	3.09	3.13	3.165	3.195	3.265	3.165	3.285	3.12	3.295	3.135	3.295	3.105	3.31	3.135	3.305	3.155	3.27	3.175	3.205	3.25	3.23	3.325	3.205	3.41	3.16	3.335	3.115	3.45	3.115	3.325	3.145	3.3	3.26	3.335	3.325	3.385	3.465	3.345	3.46	3.22	3.375	3.215	3.555	3.275	3.4	3.235	3.5	3.24	3.375	3.325	3.38	3.465	3.365	3.405	3.35	3.515	3.375	3.705	3.5	3.735	3.605	3.835	3.69	3.93	4.07	4.385	5.22	7.88	12.8	17.69	23.285	27.965	35.06	43.535	54.155	60.985	69.91	73.33	78.945	83.2	90.255	95.31	100.05	102.255	103.555	107.215	111.935	119.185	122.175	129.09	128.935	132.83	127.805	127.89	127.725	131.205	131	130.965	127.83	126.65	127.915	129.91499	132.69501	130.06	128.66499	123.755	122.33	121.86	127.27	130.44501	135.23	131.71001	129.03	123.72	121.43	122.215	122.835	124.72	124.46	127.095	123.42	121.03	116.905	116.055	117.28	120.8	120.025	119.025	114.95	113.305	113.38	115.105	117.54	117.185	116.32	110.645	104.47	100.61	100.235	103.585	108.865	108.275	108.185	105.89	105.875	107.5	108.91	109.525	107.725	104.615	103.345	103.75	100.53	98.125	95.085	93.605	91.42	90.345	86.405	84.07	82.47	82.57	84.01	85.03	86.325	87.985	91.72	90.675	89.675	87.005	86.085	84.155	83.915	82.27	81.87	79.395	79.015	79.71	79.995	79.925	79.675	79.195	77.535	75.925	74.1	73.72	73.27	74.63	72.715	72.175	70.785	70.05	68.795	68.29	68.975	69.965	70.675	71.46	73.39	74.395	76.15	75.42	75.575	71.97	70.15	67.03	65.71	65.305	65.135	65.06	65.72	66.965	66.09	64.565	62.125	60.095	60.265	61.715	61.35	61.3	58.8	57.21	54.955	53.765	53.28	53.565	54.495	55.25	55.49	56.48	58.275	59.955	62.595	61.765	61.135	58.035	56.965	57.285	58.7	57.09	56.2	55.65	56.215	58.01	56.665	53.3	52.495	53.32	55.515	58.865	58.425	58.25	55.355	54.395	54.99	55.625	54.71	54.02	52.625	51.085	49.225	49.485	51.4	53.35	55.95	55.92	56.365	53.12	50.97	48.465	46.86	45.525	45.6	47.095	47.735	46.885	47.255	49.15	49.35	49.315	48.14	47.645	47.645	48.5	48.44	48.87	48.735	49.725	51.19	52.155	52.46	52.32	51.83	50.545	48.655	45.825	43.295	43.695	45.475	45.3	45.28	44.205	43.725	43.505	43.435	42.675	42.745	43.36	44.04	45.29	46.295	47.45	46.91	46.825	46.36	46.345	45.415	45.12	45.055	45.43	45.46	45.22	43.91	43.51	44.245	44.07	43.39	42.575	42.27	41.12	40.42	40.105	40.405	41.395	42.76	43.635	45.225	47.815	51.625	57.04	59.84	61.135	57.67	53.475	48.915	45.825	45.585	46.15	46.77	48.34	48.335	47.835	45.24	43.465	41.455	41.07	41.88	42.23	42.53	42.69	43.57	45.37	47.995	48.47	50.22	50.94	52.065	51.49	51.685	51.62	51.195	50.43	48.65	46.07	44.665	44.495	43.63	44.115	46.11	49.505	50.565	52.595	52.4	53.18	51.63	50.2	47.78	46.18	44.965	44.56	44.765	44.58	44.885	45.19	46.585	45.68	45.68	45.705	47.16	49.495	52.22	52.88	52.64	51.37	49.325	47.015	45.92	45.995	44.085	42.38	41.27	41.245	40.96	41.245	40.845	41.055	41.37	42.105	42.73	42.33	41.08	40.565	41.35	41.445	42.465	42.51	43.045	41.37	41.11	40.14	40.055	40.075	40.56	40.48	40.955	41.53	40.745	39.45	39.32	39.975	39.665	39.825	39.405	39.99	39.925	40.46	40.56	40.68	39.755	39.47	39.45	39.965	40.785	40.59	40.205	39.8	40.175	39.58	39.84	38.77	39.14	39.255	39.85	39.77	40.265	40.305	40.04	38.825	38.365	39.33	40.435	42.11	41.79	41.92	40.725	40.965	40.85	41.825	41.705	41.97	40.615	40.12	39.64	39.74	39.74	39.12	38.74	38.24	38.62	38.615	40.375	40.145	40.68	39.44	39.505	39.74	40.12	39.7	39.235	38.4	38.185	38.16	38.255	39.015	39.61	41.2	40.99	41.595	39.355	38.525	37.515	37.48	38.265	39.13	38.73	38.6	38.355	38.08	38.04	37.585	37.985	38.18	39.6	39.435	40.215	39.75	39.815	38.55	38.375	38.35	38.26	37.885	37.24	36.34	36.72	38.635	38.63	38.78	37.645	37.615	36.735	36.905	36.475	36.845	36.575	36.875	37.29	36.965	35.99	35.36	35.435	35.255	35.855	35.395	36.305	34.965	35.26	33.955	33.7	33.225	33.355	33.015	32.39	31.37	30.42	30.07	29.255	28.74	27.085	26.615	24.635	24	21.895	20.86	18.26	17.06	15.855	15.035	13.875	12.33	10.7	9.345	8.085	6.41	4.905	3.945	3.64	3.355	3.495	3.205	3.36	3.215	3.27	3.14	3.145	3.135	3.1	3.13	3.06	3.22	3.055	3.2	3.03	3.155	3.01	3.21	3.06	3.145	3.065	3.1	3.14	3.135	3.09	3.08	3.1	3.045	3.115	3.04	3.18	3.04	3.2	3.025	3.08	3.04	3.09	3.07	3.09	3.075	3.06	3.075	3.045	3.155	3.065	3.16	3.035	3.14	3.03	3.195];
emb1131dapi = [0.01	0.04	0	0.03	0.005	0.05	0.015	0.04	0.03	0.085	0.015	0.045	0.01	0.015	0.015	0.015	0.035	0.015	0.03	0.01	0.065	0.005	0.045	0	0.03	0	0.015	0	0.02	0.025	0.025	0.025	0.03	0.03	0	0.045	0.01	0.075	0.005	0.08	0.03	0.075	0.03	0.035	0.025	0.05	0.085	0.125	0.145	0.08	0.06	0.025	0.085	0.015	0.08	0.025	0.145	0.045	0.13	0.12	0.235	0.18	0.185	0.29	0.28	0.435	0.36	0.475	0.435	0.61	0.6	0.76	0.7	0.795	0.77	0.82	0.81	0.885	1.17	1.635	2.59	3.515	4.635	6.325	8.955	11.37	14.305	15.49	17.25	18.375	20.2	22.065	24.395	26.52	27.78	27.91	27.965	28.725	29.785	31.845	33.725	36.73	36.91	37.715	36.425	36.43	36.435	36.845	36.8	37.13	37.365	37.72	38.255	38.035	37.93	36.53	35.53	34.315	33.86	35.095	37.84	39.47	41.105	40.145	39.45	37.67	36.585	36.215	36.825	38.395	38.78	39.17	38.12	37.43	35.97	35.34	36.265	37.56	37.19	36.905	35.975	36.815	39.025	41.09	42.9	42.035	39.66	36.035	32.48	32.66	34.175	35.875	37.975	37.355	37.145	36.45	36.405	37.145	37.555	37.045	36.805	37.09	37.53	38.305	37.87	37.45	35.865	35.1	34.26	34.115	32.69	31.675	30.55	30.24	30.635	31.855	33.96	35.765	37.64	36.865	35.775	35.02	35.045	35.59	36.49	36.62	37.16	36.755	36.61	36.485	36.33	36.14	35.795	35.335	34.85	34.725	34.66	34.995	35.14	36.15	36.03	36.265	35.65	35.17	33.985	33.285	33.145	33.44	33.94	33.99	33.985	34.16	35.185	35.665	36.805	37.26	38.04	36.505	35.305	33.46	32.19	31.605	31.42	31.485	30.945	30.02	30.08	30.945	33.28	36.455	36.94	37.645	34.43	31.81	29.725	28.645	28.885	29	28.655	29.035	30.03	32.03	35.12	36.74	38.14	37.195	36.48	36.125	36.195	35.63	35.345	34.46	34.095	33.895	33.695	33.035	32.22	31.29	31.31	32.14	32.655	33.395	32.825	32.755	33.2	34.225	34.965	35.405	34.295	33.41	32.485	32.17	32.51	33.435	34.795	35.295	35.885	34.88	34.19	32.44	31.24	29.6	28.275	27.31	26.89	27.215	27.795	28.485	29.025	29.53	30.04	31.065	32.885	35.57	36.645	38	35.665	33.825	31.465	30.215	31.37	32.8	33.97	34.155	33.34	32.35	31.455	31.24	31.69	32.085	33.04	33.695	34.515	33.39	32.385	30.915	30.205	30.275	31.09	32.6	33.56	34.285	33.975	33.415	33.6	34.325	35.1	36.29	36.975	37.995	37.4	36.745	34.855	33.21	31.515	30.84	31.295	32.98	35.605	36.635	37.63	36.69	35.965	35.31	35.04	34.44	34.135	33.395	32.785	32.195	32.075	32.375	33.46	35.245	37.01	39.05	39.945	41.125	41.575	42.35	40.28	38.555	35.965	34.075	33.635	34.155	35.69	37.46	39.545	40.44	40.955	40.3	39.56	39.36	39.735	39.99	40.705	39.905	39.39	38.315	37.89	38.17	38.795	39.295	38.915	38.06	37.135	36.41	36.085	36.39	37.26	38.565	39.735	41.135	40.91	40.56	39.48	38.76	38.545	39.08	40.35	40.775	40.87	40.545	40.65	40.88	41.845	42.22	43.21	43.165	43.385	43.03	43.135	43.69	43.66	43.16	42.19	40.955	40.14	39.84	38.765	37.875	37.45	37.89	39.595	41.715	42.54	43.575	43.855	43.985	43.41	42.11	40.245	38.815	37.705	37.775	39.015	40.39	42.415	41.74	41.445	39.935	39.18	38.69	39.675	41.81	43.395	44.125	43.55	42.51	41.5	41.035	41.035	41.815	42.54	43.9	44.665	45.79	44.91	44.895	44.47	44.66	45.21	45.995	47.595	48.61	49.57	49.635	49.825	47.915	46.365	43.71	42.085	42.55	43.915	45.485	46.7	46.75	46.345	45.245	45.225	46.2	47.67	49.935	49.785	49.615	48.255	47.655	47.3	47.71	48.45	49.29	48.71	48.155	46.955	46.575	46.635	46.98	47.76	48.315	49.225	48.86	49.14	48.775	49.16	48.885	49.235	48.355	48.105	48.405	48.5	48.12	48.16	48.475	48.69	49.49	50.18	51.5	51.485	52.31	49.61	48.01	46.315	45.87	47.01	48.3	49.115	49.115	48.615	47.525	46.81	46.45	46.735	47.12	48.735	49.135	50.18	49.35	49.265	49.065	49.375	49.375	48.845	47.35	45.895	44.635	44.885	46.325	47.08	48.385	46.325	44.69	43.09	42.805	43.05	44.2	44.625	44.935	44.22	43.88	43.44	43.29	44.085	44.22	44.78	43.875	43.565	42.31	42.08	39.865	38.715	38.28	38.24	37.49	35.81	32.825	31.14	30.72	31.135	32.1	29.82	27.575	23.69	21.16	19.575	18.655	16.785	15.25	13.235	12.13	10.9	9.3	7.35	5.695	4.115	2.82	1.81	1.25	1.065	0.89	0.965	0.805	0.845	0.785	0.835	0.74	0.695	0.655	0.545	0.59	0.53	0.585	0.31	0.445	0.17	0.335	0.145	0.29	0.075	0.115	0.095	0.175	0.1	0.09	0.075	0.04	0.105	0.05	0.1	0.03	0.11	0.03	0.065	0.015	0.055	0.03	0.02	0.01	0.02	0.015	0.005	0.015	0.02	0.075	0.01	0.045	0.005	0.065	0.01	0.04];
emb1136cy5  = [3.11	3.135	3.12	3.14	3.09	3.1	3.035	3.08	3	3.015	3.015	3.045	3.01	3.015	3.01	3.02	3.03	3.015	3.04	3.01	3.04	3.015	3.085	3.01	3.075	3.02	3.085	3.015	3.06	3.025	3.04	3.08	3.05	3.07	3.025	3.1	3.03	3.11	3.01	3.085	3.015	3.135	3.05	3.11	3.07	3.11	3.11	3.08	3.13	3.1	3.255	3.23	3.42	3.29	3.55	3.455	3.705	3.655	3.98	4.085	4.85	7.01	10.69	16.82	22.61	30.105	38.465	49.395	54.215	60.945	67.65	79.425	83.78	91.61	90.935	93.17	99.335	108.605	113.775	116.82	118.25	118.515	121.865	121.745	123.78	124.805	131.505	127.745	131.14999	131.58501	136.655	134.97501	132.91	125.62	124.135	126.59	129.325	133.5	131.66499	128.83	123.495	122.175	116.14	114.935	114.06	116.1	116.685	119.105	119.125	120.105	121.25	122.845	123.645	120.335	115.975	110.275	106.425	104.635	107.02	107.52	109.355	108.57	109.715	111.055	112.795	112.54	111.915	111.29	108.19	104.835	101.345	99.71	99.785	101.59	103.375	108.455	107.115	108.02	104	100.425	94.78	92.13	90.625	89.83	90.335	92.045	95.27	97.28	100.4	99.995	100.63	97.7	97.76	93.755	91.585	88.84	87.275	86.31	86.71	87.765	87.745	87.52	84.94	82.265	78.405	75.385	76.61	80.13	82.515	85.65	85.93	85.97	83.18	81.565	79.905	78.99	79.675	80.3	82.21	82.14	82.72	79.685	78.47	75.76	75.325	75.06	75.875	75.125	74.925	74.13	75.865	79.625	81.845	82.945	79.9	76.13	72.065	70.925	69.33	68.765	66.82	66.325	64.01	61.96	58.965	58.105	59.535	62.865	67.635	68.28	67.045	63.59	59.755	57.56	57.045	58.065	59.955	59.9	60.3	59.14	58.135	57.22	57.425	59.005	61.16	63.535	66.24	71.09	70.405	70.135	66.2	63.385	60.73	59.91	61.13	62.615	62.81	62.61	60.36	58.955	59.765	58.305	56.145	54.675	54.435	53.055	52.175	50.6	49.74	48.68	48.62	50.17	51.745	52.4	52.595	51.835	50.665	49.585	49.01	49.065	48.345	48.165	47.02	46.5	46.695	47.35	47.79	48.725	50.225	50.905	49.68	49.575	49.41	48.755	47.92	47.065	46.515	44.965	44.03	43.36	43.73	43.145	42.75	41.49	40.92	40.76	41.03	41.14	40.985	40.845	41.3	42.195	42.08	42.325	42.27	42.95	42.07	42.02	42.425	43.04	43.145	42.7	41.1	39.805	38.76	38.25	38.01	38.745	40.355	39.4	39.54	38.475	38.385	38.275	39.085	41.325	43.345	44.28	44.28	42.575	41.225	40.28	39.935	40.675	39.41	38.435	37.145	36.485	36.265	36.465	37.055	38.035	38.155	38.33	37.4	36.725	35.91	35.495	35.585	35.87	36.5	37.035	38.105	38.055	38.52	39.435	40.805	39.645	39.6	40.855	41.425	41.18	40.695	40.725	40.94	41.675	41.85	43.645	41.915	41.115	39.015	38.055	36.945	36.83	37.98	39.19	40.74	40.61	38.475	37.045	36.07	36.83	40.02	38.395	37.135	37.36	38.095	37.355	37.2	36.935	36.91	36.53	36.24	35.965	35.73	35.565	35.915	36.81	36.325	36.05	34.905	34.715	34.505	34.79	35	35.575	35.905	36.03	35.3	34.7	34.055	33.685	33.755	33.775	34.41	34.495	35.105	35.18	35.92	36.07	36.52	35.75	35.59	35.515	35.53	35.045	35.105	35.545	35.94	36.845	36.535	37.05	37.03	37.575	36.745	36.615	35.145	34.15	33.35	33.39	33.92	34.59	35.2	35.805	36.655	36.275	35.945	35.03	34.935	34.2	34.61	34.795	35.915	35.78	36.07	35.69	35.86	36.055	36.055	36.37	35.595	35.155	33.9	33.14	32.81	33.57	33.62	34.29	34.6	35.24	35.855	36.23	35.15	34.495	34.095	34.285	35.09	35.19	35.555	34.865	36.115	36.56	37.98	36.875	37.7	37.85	38.075	38.24	38.21	37.295	37.005	37.385	36.72	36.205	34.825	33.95	33.26	33.69	34.085	35.26	34.885	35.21	34.25	34.48	34.875	35.98	37.705	37.44	36.52	34.905	34.325	33.41	33.455	33.49	34.495	34.44	35.085	34.3	34.19	33.61	33.695	34.19	34.18	34.18	33.655	33.93	33.37	33.545	34.105	36.1	34.295	33.905	32.725	32.715	33.85	34.605	34.225	34.92	37.005	36.205	34.25	33.165	33.335	32.655	32.66	32.365	33.11	32.195	32.1	32.12	32.73	33.565	34.075	33.22	32.875	33.08	32.665	33.125	33.42	34.85	33.285	32.73	31.605	31.715	31.235	31.555	31.275	31.385	31.33	31.905	33.46	33.295	32.895	32.09	31.985	31.585	31.975	30.785	30.635	30.59	31.245	31.105	31.32	31.05	30.625	30.055	29.875	30.105	29.94	30.5	30.475	32.09	30.8	31.17	30.08	30.25	28.42	27.73	26.08	25.195	23.985	23.2	21.63	19.79	18.61	17.33	17.4	15.645	14.875	13.065	12.255	10.725	10.295	11.22	11.79	10.4	9.02	6.44	5.18	4.485	4.145	4.055	3.93	4.115	3.86	3.905	3.895	4.195	4.34	4.62	4.49	4.475	4.445	4.415	4.35	4.23	4.25	4.11	4.085	3.86	3.865	3.71	3.715	3.58	3.59	3.405	3.36	3.24	3.2	3.175	3.125	3.07	3.07	3.095	3.085	3.155	3.105	3.18	3.16	3.19];
emb1136dapi = [0.045	0.05	0.055	0.06	0.02	0.04	0.01	0.06	0.14	0.27	0.11	0.035	0.005	0.015	0	0.005	0.005	0	0.02	0	0.02	0.005	0.045	0.01	0.065	0.015	0.03	0.015	0.04	0.075	0.075	0.085	0.045	0.025	0.015	0.155	0.095	0.195	0.085	0.23	0.04	0.205	0.115	0.255	0.24	0.295	0.265	0.3	0.41	0.43	0.555	0.495	0.745	0.65	0.83	0.81	0.88	0.835	0.92	0.9	1.04	1.21	1.67	2.665	4.165	6.29	8.155	10.43	11.93	14.07	16.51	20.025	22.11	24.465	24.815	26.27	29.665	32.56	34.525	35.365	35.58	36.29	37.85	38.825	40.415	40.75	41.715	41.705	43.295	43.81	44.58	42.245	40.31	37.45	36.74	38.48	40.015	41.73	41.5	41.04	38.98	37.475	36.215	36.275	37.04	38.505	39.18	40.015	39.37	39.085	38.84	38.955	39.26	38.01	36.18	34.76	34.295	35.775	38.45	38.995	39.98	39.28	39.13	38.38	38.28	38.46	38.885	39.4	38.65	37.18	35.315	33.515	32.495	32.34	33.405	35.15	35.915	37.07	35.73	34.87	33.71	33.155	32.905	32.96	33.37	33.905	34.835	34.875	35.125	35.29	35.86	35.96	36.53	35.745	35.48	35.06	34.99	34.495	34.065	33.69	33.885	34.595	33.585	32.105	30.22	28.94	29.79	31.41	33.385	35.67	35.585	35.465	34.15	33.255	32.685	33.355	35.295	35.7	35.355	33.905	32.42	31.94	32.245	33.945	36.3	37.455	38.63	37.995	37.365	36.505	36.32	36.81	36.065	34.335	33.245	32.85	33.28	34.325	34.37	34.615	33.47	32.64	30.375	28.265	26.12	25.68	27.6	30.81	35.27	36.445	35.77	32.64	29.135	27.83	27.455	29.15	31.39	32.965	34.445	33.955	33.33	31.98	30.98	30.38	30.735	31.765	33.665	36.545	36.43	35.89	33.4	31.285	30.89	31.025	31.975	32.91	32.33	32.04	32.185	32.905	34.255	34.86	35.385	34.69	34.125	33.4	33.185	31.965	31.04	30.235	29.685	29.15	28.95	28.6	28.16	27.635	27.71	28.495	29.22	30.12	30.69	31.785	32.235	33.01	33.35	34.205	35	35.83	36.15	36.69	37.515	38.125	38.41	37.495	35.82	35.235	35.37	35.26	35.565	33.015	30.84	27.545	25.5	26.09	27.75	30.925	33.11	33.98	33.89	33.165	32.775	32.805	32.94	33.885	34.52	35.7	36.02	36.635	36.835	36.99	35.74	34.405	32.505	31.76	32.025	32.085	32.11	31.88	31.905	31.475	31.345	29.66	28.705	29.16	29.93	30.79	31.46	30.995	30.795	30.795	31.815	33.45	34.7	35.905	34.465	32.89	30.265	27.905	27.53	27.96	30.4	32.985	34.78	35.87	35.24	33.58	31.025	29.81	29.77	30.765	32.615	34.065	36.03	36.285	36.87	36.42	36.75	37.305	37.825	37.63	37.2	36.115	34.71	33.19	32.245	32.005	32.24	33.035	33.625	34.61	34.895	35.44	35.175	35.365	35.605	36.315	37.08	37.85	38.415	37.825	36.87	35.305	33.9	34.115	35.135	37.065	39.49	39.83	40.32	39.57	38.85	37.715	36.82	35.895	35.84	36.775	37.665	38.645	37.19	35.585	34.38	33.795	34.725	36.205	37.505	39.01	39.95	40.04	38.505	36.91	35.245	34.555	34.77	35.505	36.835	37.71	39.17	39.995	41.36	40.955	40.89	40.54	40.595	40.71	39.81	37.375	34.97	32.615	32.19	32.795	34.755	37.815	40.005	42.81	42.435	42.125	38.825	36.25	34.56	34.965	37.98	41.905	46.635	48.52	49.005	46.77	43.92	40.88	38.415	37.83	38.705	40.87	43.255	44.105	45.025	44.95	45.14	45.625	45.255	44.44	42.365	40.35	39.525	39.53	40.72	42.66	43.815	45.45	45.56	45.87	45.65	45.38	44.245	43.79	44.105	45.125	47.07	48.145	49.14	47.375	45.975	45.155	45.5	46.615	48.635	49.525	49.86	48.315	47.02	46.035	46.06	46.96	47.45	48.38	46.69	45.135	44.31	44.755	45.385	46.505	45.675	45.55	45.985	47.385	49.75	51.18	51.945	51.485	50.71	50.275	50.395	50.01	50.79	50.005	50	49.57	50.065	49.76	50.005	50.22	50.145	49.65	49.145	48.66	48.14	48.14	48.405	49.58	49.455	50.16	49.605	49.955	49.29	49.305	49.075	49.235	48.725	48.04	47.19	46.395	46.045	45.935	46.94	48	50.22	50.03	50.625	48.465	47.06	46.15	46.595	47.71	48.51	48.32	48.62	49.53	50.115	51.275	50.47	50.13	48.915	49.13	49.275	50.4	50.235	50.335	48.84	48.15	47.43	47.545	48.405	49.13	50.005	49.225	48.665	47.745	47.735	47.615	48.725	47.26	46.95	47.08	47.865	48.08	47.605	45.41	43.785	42.98	42.175	41.81	41.035	40.995	40.125	40.48	38.325	37.25	34.945	33.345	30.495	28.425	26.84	25.8	24.255	22.2	20.11	18.925	18.86	17.06	15.515	12.47	10.625	8.81	7.485	5.375	3.725	2.41	1.72	1.325	1.2	1.09	1.03	0.975	0.935	0.99	0.935	0.98	0.91	0.93	0.89	0.91	0.78	0.78	0.61	0.54	0.48	0.335	0.435	0.355	0.515	0.325	0.41	0.25	0.33	0.23	0.265	0.185	0.18	0.125	0.105	0.09	0.065	0.09	0.075	0.075	0.05	0.11	0.09	0.135	0.085	0.115];
emb1138cy5  = [3.075	3.025	3.065	3.01	3.045	3.005	3.095	3.015	3.045	3.02	3.045	3.02	3.03	3.035	3.03	3.065	3.055	3.03	3.005	3.04	3.005	3.13	3.02	3.055	3.01	3.05	3.02	3.075	3.045	3.04	3.045	3.03	3.085	3.035	3.055	3.04	3.2	3.04	3.215	3.08	3.135	3.11	3.24	3.21	3.34	3.565	3.66	3.765	3.9	4.18	4.25	4.705	4.85	5.665	8.525	12.88	22.08	31.86	44.01	56.415	69.805	83.57	98.29	107.375	116.76	127.335	142.685	150.94501	163.985	159.95	162.22501	155.95	156.425	159.28	165.965	171.37	178.96001	183.125	184.47	181.795	179.49001	181.435	182.03	187.245	186.755	190.69	189.065	193.39	191.52499	192.14	184.46001	181.495	180.12	180.77499	184.33	187.09	190.52499	188.36501	185.435	179.02	176.53	177.455	183.21001	181.12	183.155	182.36	183.325	179.97	178.83	179.67	180.58501	182.66	180.57001	179.2	178.045	179.245	176.715	180.535	180.07001	182.655	174.105	170.655	167.325	167.565	169.69501	171.73	174.72501	174.3	169.5	163.39	160.215	157.39999	157.375	159.215	165.24001	163.92	164.89	158.22	153.71001	148.7	147.465	150.08	155.39999	162.88499	165.16	165.64	159.39	155.09	150.345	147.8	144.49001	145.285	147.16499	150.265	145.175	141.44	139.155	140.36501	142.095	143.905	147.42999	148.17	148.715	143.795	140.39	136.30499	135.96001	130.84	127.975	125.19	125.57	127.32	129	128.295	126.31	122.635	121.36	122.545	122.125	122.335	120.91	120.84	118.785	119.175	116.07	115.27	114.525	115.9	118.68	121.145	123.875	123.69	122.465	120.23	117.815	113.295	109.685	104.19	99.875	98.325	99.12	101.94	105.23	105.565	105.625	103.505	99.895	95.955	94.71	95.72	98.46	102.795	102.675	103.44	99.465	96.57	94.555	93.965	94.21	94.88	95.3	97.14	98.555	99.645	101.095	98.625	94.85	88.445	83.145	82.99	84.705	86.765	89.46	88.74	88.35	85.9	83.275	79.53	76.765	74.545	74.745	77.195	77.505	78.065	78.14	79.15	79.92	81.06	80.75	81.215	79.78	79.325	79.11	78.495	76.515	74.19	71.705	70.515	69.56	68.295	67.845	69.335	71.9	72.8	74.48	75.21	76.32	75.615	75.87	76.89	76.445	74.295	73.315	72.86	69.91	66.765	66.035	66.35	64.08	62.29	60.73	60.795	64.61	68.46	70.38	70.55	68.085	65.705	63.03	61.585	61.555	63.31	66.205	64.615	63.845	63.71	64.51	63.46	63.195	63.415	63.24	62.425	61.3	59.835	59.215	60.06	61.64	64.62	65.24	65.695	64.655	64.56	65.155	66.46	69.48	72.39	73.485	73.21	70.645	67.46	64.705	62.505	61.24	58.78	56.5	55.615	55.975	55.405	55.375	55.84	56.875	56.675	57.05	57.64	58.11	58.94	59.805	60.945	60.245	59.225	58.855	59.255	58.615	58.915	58.16	58.225	55.97	54.505	54.015	53.805	54.08	53.765	52.765	51.69	50.985	51.515	53.4	54.4	56.84	59.31	63	60.375	58.82	55.33	53.11	52.205	52.545	53.98	54.7	55.245	53.67	52.05	50.77	50.445	49.865	50.04	49.34	49.905	51.395	52.765	50.98	49.94	49.865	50.105	50.735	50.775	51.015	49.74	48.605	47.215	47.145	47.19	48.76	47.695	48.53	50.185	51.595	51.15	50.61	48.715	47.265	46.805	46.725	47.275	46.355	45.8	44.875	44.96	44.155	44.465	44.625	44.785	43.52	43.085	42.52	41.96	41.775	42.11	42.885	45.035	48.345	47.52	46.845	44.965	45.005	44.63	45.37	44.185	43.53	42.95	43.51	44.735	44.595	43.83	42.87	42.75	42.5	43.315	44.055	46.255	45.095	44.97	43.825	43.34	42.865	43.025	42.8	42.7	42.51	42.495	42.75	41.7	41.235	40.51	40.87	40.51	41.265	42.085	43.165	42.36	42.275	42.54	42.71	41.89	40.975	40.19	39.65	40.045	39.595	39.96	39.745	40.755	41.6	43.185	42.605	42.545	40.305	39.24	38.73	39.385	41.09	40.95	39.84	39.12	39.68	40.275	41.645	40.9	41.51	40.82	40.83	39.09	38.18	37.38	37.65	37.99	37.86	37.67	37.79	38.295	38.115	38.7	39.345	41.42	39.29	38.4	36.055	35.355	35.1	35.27	34.955	34.805	35.105	35.655	36.745	36.265	35.69	33.775	33.045	32.475	32.87	33.61	34.96	33.12	32.535	32.12	32.505	32.685	31.86	30.205	29.16	29.04	28.785	29.53	28.165	27.875	26.34	26.22	25.37	24.95	23.325	22.625	22.07	21.96	22.01	21.05	19.83	18.68	18.195	16.23	15.15	13.485	12.895	10.82	9.52	6.675	4.81	3.76	3.265	3.115	3.09	3.055	3.005	3.02	3.01	3.02	3	3.08	3.015	3.075	3.005	3.03	3.01	3.045	3.045	3.075	3.175	3.43	4.055	5.265	6.935	6.105	4.765	3.945	3.435	3.24	3.185	3.065	3.025	3.01	3.025	3.045	3.075	3.105	3.08	3.025	3.005	3.025	3.005	3.01	2.995	3.025	3.005	3.025	3	3.02	3.005	3.005	3.015	3.01	3.03	3.01	3.015	3	3.02	3.015	3.045	2.995	3.01	3	3.015	3	3.005	3.015	3	3.005	3.005	3.015	3.015	3.025	3	3.01	3.005	3.035	3.005	3	3	3.005	3	3.01	2.995	3.005	3.005	2.99	3.01	3.005	3.015	3	3.025	2.995];
emb1138dapi = [0.005	0	0.005	0.005	0.04	0.005	0.04	0	0.03	0.005	0.01	0.005	0.02	0.01	0.005	0.01	0.005	0.015	0	0.04	0.01	0.04	0	0.055	0.005	0.015	0.015	0.035	0.015	0.035	0.015	0.02	0.035	0.035	0.09	0.05	0.15	0.035	0.195	0.105	0.305	0.235	0.395	0.445	0.565	0.65	0.785	0.945	0.995	1.18	1.14	1.23	1.2	1.345	1.545	2.02	3.055	4.455	6.525	9.05	12.3	15.39	18.555	20.78	22.59	25.01	28.5	30.825	33.82	32.985	33.055	31.425	31.05	31.815	33.64	36.35	38.815	40.3	39.75	37.35	36.02	36.03	35.89	36.37	36.63	38.2	38.87	40.125	39.255	38.6	36.58	35.48	35.525	36.385	37.985	39.06	40.205	39.56	38.45	36.805	36.025	36.565	37.93	38.865	40.23	39.51	39.09	37.49	36.705	36.75	37.26	38.185	38.585	38.905	38.615	38.685	38.655	39.315	39.62	40.565	39.535	38.945	37.605	36.895	36.995	37.83	39.205	39.155	37.825	35.585	33.385	33.695	35.465	37.535	40.205	39.66	39.42	36.82	34.95	32.69	31.895	32.685	34.155	36.3	37.25	37.445	36.365	35.46	35.215	35.73	35.435	35.63	35.2	35.1	34.12	33.68	33.505	34.17	36.015	38.025	40.235	40.44	40.2	38.41	36.86	34.73	33.26	31.555	30.565	30.44	31.175	32.96	34.665	35.705	35.77	35.305	34.96	34.855	34.035	33.39	32.72	32.66	33.14	34.165	34.735	35.785	35.465	35.46	35.42	35.83	36.235	36.89	37.96	37.95	37.79	36.36	35.035	33.33	32.125	32.48	33.69	36.12	38.225	37.945	36.985	34.275	32.34	31.125	31.62	33.355	35.58	38.425	38.81	39.25	37.24	35.825	34.365	33.325	32.19	31.43	30.675	30.97	32.51	34.555	37.015	37.11	36.175	33.825	31.37	31.03	31.495	33.4	35.575	36.935	37.825	36.035	34.14	31.535	30.24	30.085	31.49	34.375	35.24	35.425	35.175	35.205	35.315	35.65	34.09	33.04	32.175	32.145	32.765	33.035	32.915	32.655	32.06	31.34	30.98	30.835	31.2	31.625	32.56	33.095	34.165	34.56	35.195	35.04	34.85	34.24	33.49	32.615	32.49	33.125	33.69	34.585	33.575	32.595	29.69	27.34	26.74	27.11	29.935	33.11	36.495	38.065	36.645	33.77	29.665	27.81	27.59	29.185	31.75	32.835	34.085	32.83	32.14	30.62	29.595	29.55	29.83	30.145	30.035	29.47	29.29	29.515	30.38	31.885	32.06	32.435	31.175	30.165	29.465	29.63	30.825	32.59	34.855	36.665	37.21	36.8	35.405	33.645	31.785	30.1	28.715	29.615	31.56	34.155	36.775	36.585	36.82	36.53	36.76	37	37.225	37.01	36.555	36.02	35.08	34.29	34.23	34.72	35.235	36.23	35.85	35.865	35.525	35.605	35.53	35.585	35.365	34.65	33.405	32.41	31.895	33.035	35.27	38.2	41.74	42.55	43.84	41.825	40.025	36.475	34.01	33.13	34.285	37.92	41.435	45.01	45.44	44.58	41.38	38.285	36.395	35.25	36.23	37.735	38.705	39.605	38.655	38.17	38.065	38.67	39.985	40.33	40.3	39.415	38.65	37.62	36.97	37.085	37.715	37.635	37.765	37.295	37.545	38.115	38.89	39.98	40.985	41.95	42.405	42.995	42.935	43.205	42.705	42.565	42.15	42.11	41.975	42.225	41.49	40.73	39.22	38.38	38.31	39.16	40.89	43.305	46.51	46.635	46.73	44.6	42.755	42.14	42.39	42.99	43.76	44.005	44.19	43.955	43.505	43.14	42.92	43.375	44.785	47.255	49.815	53.045	51.805	50.68	46.255	42.995	41.275	41.45	43.91	46.495	48.86	49.405	49.33	48.93	48.83	49.325	50.815	50.085	49.945	47.86	46.82	46.035	46.44	47.745	49.295	50.995	51.715	51.81	50.745	49.38	48.545	48.805	47.83	47.52	47.205	48.175	48.835	49.63	48.485	48.445	49.895	52.23	55.35	55.545	53.955	50.755	47.605	47.62	49.195	50.34	52.28	51.125	50.68	48.685	47.75	47.38	47.69	48.455	49.125	50.125	50.46	50.85	51.03	51.955	51.355	52.1	50.855	50.24	47.735	47.04	48.09	49.57	51.215	51.685	50.695	49.675	48.895	48.425	48.88	47.96	48.125	46.65	45.94	43.28	41.71	40.97	40.935	41.15	41.24	40.715	39.345	37.245	36.245	36.505	37.23	38.71	38.215	38.33	36.89	36.165	34.76	33.795	31.915	30.4	28.62	27.435	26.485	25.635	24.885	22.825	20.525	17.68	15.54	13.265	11.405	8.595	6.225	3.875	2.225	1.395	0.985	0.86	0.735	0.685	0.66	0.675	0.625	0.68	0.61	0.625	0.41	0.485	0.305	0.255	0.11	0.125	0.08	0.1	0.085	0.075	0.055	0.02	0.06	0.015	0.065	0.01	0.035	0	0.06	0	0.01	0.02	0.025	0.015	0.005	0.04	0.01	0.015	0.005	0.045	0.005	0.04	0	0.03	0	0.01	0	0	0.005	0.005	0.005	0.005	0.025	0.005	0.015	0.005	0.065	0.005	0.045	0	0.025	0	0.005	0	0.015	0.02	0.01	0.015	0.01	0.055	0.02	0.025	0	0.03	0.005	0.035	0.015	0.04	0.005	0.01	0	0.005	0.005	0	0.02	0	0.005	0	0.015	0.01	0.015	0];
emb1141cy5  = [3.005	3.025	3.01	3.01	3.015	3	3.055	3.01	3.04	2.995	3.065	3.025	3.08	3.01	3.035	3.005	3.025	3.005	3.01	3.02	3.025	3.065	3.045	3.02	3	3.07	3.01	3.06	3.01	3.065	3.015	3.03	3.025	3.02	3.01	3.015	3.035	3.025	3.045	3.015	3.07	3.005	3.08	3.025	3.135	3.035	3.06	3.025	3.03	3.015	3.02	3.03	3.035	3.04	3.015	3.09	3.02	3.145	3.05	3.195	3.06	3.175	3.085	3.12	3.125	3.235	3.305	3.31	3.415	3.365	3.545	3.48	3.705	3.585	3.93	3.815	4.18	4.035	4.31	4.45	4.73	5.1	5.955	8.765	15.875	27.84	41.565	58.45	68.12	78.835	83.305	92.175	99.755	112.605	116.97	125.415	134.515	143.325	143.985	146.36	153.465	161.425	170.255	167.625	165.515	160.72	167.57001	170.48	180.33501	182.825	188.59	189.88	196.55	200.795	204.55499	206.845	206.97501	207.38499	204.36	203.47	202.155	205.315	203.32001	209.69	209.325	212.85001	203.48	200.44501	199.5	200.99001	202.96001	203.265	202.3	198.47501	195.77	195.58	200.03999	200.88499	205.215	194.065	186.7	177.705	174.28	178.63499	185.705	192.84	194.78999	187.435	181.545	178.28999	173.97501	170.24001	169.66	173.765	171.53	172.14999	168.25	167.31	167.53	168.56	167	166.16499	162.56	159.38	158.005	159.49001	163.84	168.36	175.955	174.42999	174.265	167.7	163.47	160.815	160.49001	158.49001	158.55	160.465	163.34	165.94	163.32001	157.655	154.87	153.465	152.105	153.16	154.5	159.105	152.91499	148.52	145.065	147.095	150.05499	150.72	145.66499	144.395	147.05	149.56	152.815	151.97501	151.235	147.08501	145.17	142.145	140.63	139.39999	140.53999	137.97	137.015	138.78999	138.22	134.105	130.08	126.115	123.52	122.005	120.765	120.765	119.195	119.175	120.645	123.825	125.085	125.235	120.74	118.6	119.455	121.335	123.475	126.605	131.28999	127.075	120.155	114.29	110.3	109.205	110.345	112.125	115.23	118.265	119.745	117.19	115.495	114.835	111.485	106.13	103.48	103.125	105.225	109.225	108.47	108.365	105.33	102.77	98.285	95.9	97.1	99.035	101.04	100.615	97.365	93.91	91.31	91.155	93.11	93.54	95.055	91.78	89.655	87.49	87.51	90.965	93.485	92.88	92.04	90.42	87.335	83.135	81.755	81.885	80.72	80.145	79.545	79.87	78.655	77.62	73.07	69.85	68.43	68.135	69.32	69.905	69.265	67.73	65.895	64.18	62.905	63.445	65.895	64.97	64.96	63.805	62.725	60.05	59.09	60.3	61.225	61.935	60.445	57.645	55.98	55.36	54.665	54.555	54.705	55.705	54.82	54.325	52.255	50.575	49.18	48.61	48.335	48.98	50.725	51.535	52.045	51.12	50.385	49.52	49.54	49.66	50.49	52.855	54.985	55.25	54.81	52.085	50.18	49.17	48.355	47.81	47.81	48.245	47.955	47.95	47.34	47.325	46.935	47.03	45.635	44.88	44.62	44.885	45.31	45.6	45.765	46.595	48.375	47.19	45.785	44.23	43.315	43.505	43.985	43.195	42.69	41.365	40.875	42.33	42.81	41.915	41.875	43.34	43.96	44.34	43.085	42.935	42.1	42.145	42.22	42.62	39.99	38.435	37.895	38.305	40.16	40.345	39.1	37.855	36.525	35.69	35.43	36.375	38.15	39.065	40.31	39.335	38.725	37.855	37.795	38.765	39.49	39.645	39.06	38.2	37.39	36.95	37.24	38.155	37.605	37.775	36.76	36.55	36.45	36.755	36.47	35.7	34.17	34.04	35.305	35.48	35.39	35.13	35.545	35.905	37.045	37.25	37.895	36.38	35.8	35.25	35.42	35.94	36.27	35.965	35.815	35.725	35.32	35.335	35.36	36.17	35.405	35.29	35.845	36.76	36.875	37.41	38.14	38.405	37.56	37.045	36.395	35.37	34.55	34.565	35.665	35.655	36.295	36.595	37.655	36.735	36.7	36.335	36.53	36.515	36.95	38.215	37.83	36.255	35.57	36.23	35.615	35.62	34.5	34.27	34.49	35.26	35.06	35.61	35.22	35.245	35.235	35.165	34.695	35.095	36.475	36.37	36.55	36.24	36.86	35.575	35.71	35.44	35.85	35.61	35.57	35.04	34.585	34.405	34.645	35.305	37	39.92	40.085	40.505	39.15	38.69	37.225	36.405	34.7	34.335	35.015	35.97	36.255	36.095	35.945	35.42	35.02	35.075	36.335	35.935	36.405	36.56	37.525	36.225	35.97	35.65	35.715	35.29	35.335	35.7	35.97	36.165	36.285	36.91	35.665	34.86	34.76	35.45	35.315	35.96	36.51	37.62	37.47	37.62	37.34	36.84	36.35	36.46	37.345	36.485	36.16	35.245	35.455	35.785	37	37.025	37.635	37.075	37.82	37.33	37.455	38.095	38.09	37.795	37.26	37.525	36.87	37.05	35.615	35.955	34.475	34.05	33.365	33.795	33.52	33.59	32.595	31.7	30.9	30.045	29.915	29.51	30.075	28.83	28.85	27.675	27.6	26.46	26.325	25.235	24.625	24.055	23.345	22.715	22.135	21.225	19.21	18.06	15.93	14.525	11.98	10.215	7.295	5.13	3.975	3.525	3.275	3.205	3.095	3.075	3.06	3.03	3.045	3.01	3.04	3	3.05	3.005	3.035	3.025	3.065	3.035	3.055	3.01	3.02	3.01	3.015	3.03	3	3.025	3	3.06	3.035	3.165	3.15	3.265	3.225	3.295	3.385	3.42	3.43	3.41	3.465	3.43	3.445	3.415	3.405	3.365];
emb1141dapi = [0.01	0.03	0.01	0	0.015	0	0.03	0.01	0.03	0	0.035	0	0.03	0	0.01	0.015	0.025	0.015	0.005	0.005	0.005	0	0	0.025	0.005	0.045	0	0.025	0.015	0.05	0.005	0.015	0	0.005	0.005	0	0.015	0.005	0.02	0	0.03	0.005	0.07	0.035	0.09	0.075	0.14	0.08	0.095	0.06	0.095	0.17	0.145	0.21	0.205	0.33	0.26	0.445	0.355	0.57	0.46	0.57	0.555	0.695	0.695	0.78	0.79	0.8	0.875	0.89	0.96	0.9	0.96	0.97	1.02	0.985	1.035	1.03	1.195	1.23	1.375	1.51	1.735	2.275	3.675	6.045	9.065	12.99	15.61	18.655	20.755	23.535	26.47	30.075	32.105	34.52	35.68	36.365	35.995	37.005	40.335	43.325	46.08	45.315	44.48	44.15	45.795	46.89	49.84	50.01	50.615	50.115	50.805	51.855	53.225	54.325	54.615	54.215	52.76	51.985	51.275	51.795	52.195	54.335	53.74	53.93	51.05	49.85	50	50.98	51.955	52.38	52.105	49.985	47.255	45.945	46.085	46.19	47.16	44.685	43.57	41.035	40.13	42.745	46.6	50.08	50.93	48.485	45.13	41.275	39.11	38.115	38.76	40.825	41.28	42.25	42.045	42.47	41.52	41.245	40.32	39.49	38.615	38.11	38.02	38.69	40.55	42.85	46.09	46.02	46.345	43.76	41.76	38.465	36.71	36.44	38.21	41.385	43.7	44.635	43.925	42.345	40.36	38.765	38.135	38.52	38.785	39.585	38.75	38.845	40.22	41.855	42.64	43.1	42.19	42.04	42.495	42.705	43.4	43.07	42.715	40.78	39.49	38.245	37.6	37.58	38.4	38.905	39.46	39.31	38.965	38.175	37.42	36.94	36.45	36.455	36.76	38.14	39.005	40.57	41.345	42.64	41.655	40.625	38.545	37.75	37.8	38.83	40.995	41.975	42.315	40.01	37.255	35.1	33.805	34.685	36.11	37.625	39.325	39.055	38.755	37.22	36.32	35.56	34.33	32.935	32.53	32.795	33.44	34.88	35.03	35.875	35.25	35.335	35.015	35.465	36.705	37.98	38.785	38.5	37.065	35.545	34.365	35.3	37.38	38.67	40.585	39.45	38.915	37.81	37.715	39.27	41.235	42.795	42.93	41.02	37.815	33.755	31.185	29.58	29.65	30.535	32.5	35.125	36.285	37.44	36.065	34.975	33.34	32.395	31.975	32.005	32.625	32.695	32.585	32.435	32.92	33.725	35.39	36.055	36.93	35.76	34.91	33.7	33.885	35.87	37.915	39.945	39.555	37.175	34.74	32.73	32.6	33.305	35.01	37.39	37.555	37.565	34.35	31.475	28.685	27.605	29.055	31.935	35.925	37.15	37.035	34.585	31.635	30.3	29.93	32.68	36.335	39.03	41.345	40.295	38.745	35.545	33.06	31.375	30.915	31.625	32.025	32.76	33.34	34.36	35.38	36.885	36.88	37.12	35.21	33.71	32.51	32.715	34.59	35.985	37.125	36.415	34.77	33.085	31.995	32.155	33.18	34.685	36.71	37.305	37.825	36.66	35.78	34.695	34.09	33.905	33.58	33.03	32.54	32.67	33.515	35.03	35.635	36.63	35.855	35.745	35.28	35.235	35	34.67	33.785	33.21	32.77	31.84	30.79	30.59	31.245	33.415	36.545	38.45	40.78	38.825	37.44	36.875	37.39	38.96	40.22	40.575	39.87	38.46	37.16	36.32	35.605	35.785	35.365	35.57	36.235	37.38	38.55	39.46	38.585	37.085	34.33	32.865	32.855	33.785	35.51	36.81	38.47	39.155	40.06	40.095	40.48	40.51	40.835	40.1	39.93	39.83	39.905	39.655	39.84	40.365	40.4	40.495	40.025	40.135	39.465	39.33	40.3	41.755	41.99	42.56	42.555	42.645	42.56	41.815	40.345	39.13	38.215	38.61	39.81	40.24	41.13	40.2	39.84	40.07	41.36	42.93	44.855	46.56	47.81	48.135	47.995	47.72	46.45	44.885	43.93	43.635	43.595	44.165	44.27	44.87	45.07	45.55	44.935	43.995	42.385	41.985	42.575	44.695	48.11	50.335	52.375	51.23	50.33	48.115	46.795	48.005	49.82	50.95	51.61	50.075	48.88	47.71	48.075	49.95	51.99	54.81	54.575	54.45	52.03	50.245	49.255	48.84	47.45	47.18	47.575	48.955	50.775	52.105	52.99	53.6	54.375	54.18	54.47	53.845	54.015	52.715	52.445	51.345	51.15	50.47	50.59	51.545	52.49	53.01	53.895	55.565	55.97	56.645	53.725	50.94	48.49	47.26	50.85	55.015	56.685	57.62	54.245	52.18	51.1	51.155	52.245	52.07	51.8	51.035	50.5	50.455	51.46	51.565	52.655	51.835	51.725	50.795	50.435	49.56	48.675	47.41	47.245	48.32	48.165	48.035	46.295	44.975	43.435	42.705	41.405	41.19	40.615	40.73	40.57	40.825	40.93	39.965	38.075	35.875	33.52	32.415	32.475	32.53	33.455	32.75	32.75	30.42	28.955	27.155	26.03	24.01	22.245	20.555	19.3	18.475	16.695	15.05	12.685	10.64	7.95	5.785	3.755	2.245	1.405	1.035	0.89	0.83	0.675	0.62	0.57	0.505	0.515	0.415	0.425	0.3	0.385	0.125	0.215	0.09	0.115	0.05	0.045	0.02	0.045	0.01	0.015	0.015	0.01	0.015	0.005	0.04	0.015	0.075	0.055	0.12	0.11	0.15	0.185	0.195	0.215	0.22	0.23	0.215	0.225	0.225	0.27	0.24];
emb1144cy5  = [2.995	3	2.995	2.99	2.995	2.99	2.985	2.98	2.985	2.995	2.99	2.995	2.995	2.995	3	3	3	3	3	3	3	2.995	2.995	2.995	3	3.005	3.005	3	3	3	3	3	3	2.995	3	3.005	3	3	3	3	3	3	3	3	3	3	3	3	3	3.01	3.015	3	3	3	3.005	3.015	3.04	3.08	3.115	3.215	3.285	3.39	3.605	3.81	4.165	4.945	7.865	11.54	18.02	25.385	34.71	44.19	52.795	60.13	66.34	74.17	83.08	90.765	98	103.335	110.965	116.805	125.51	127.005	131.37	132.47	138.435	145.185	153.34	157.72	160.77499	161.61	161.14999	162.17	162.8	165.075	163.785	165.00999	163.505	166.81	168.31	172.73	172.745	173.23	170.405	168.45	165.03999	162.88	161.22501	159.14999	156.84	154.16	153.48	151.80499	151.09	148.63499	148.64	147.185	147.765	146.31	147.74001	151.19	152.825	151.32001	147.705	143.205	141.67999	142.215	140.995	141.11501	137.71001	135.96001	131.315	128.17	125.735	124.8	124.865	126.415	127.94	129.935	132.53	133.05499	132.61	129.97	127.295	122.675	120.41	117.11	114.955	112.415	111.225	112.22	115.07	118.08	119.23	117.655	114.545	111.095	108.635	108.105	107.97	109.475	111	113.605	114.62	116.66	116.52	116.49	114.33	112.09	108.925	106.185	102.805	100.055	99.16	98.46	97.955	94.86	92.055	90.24	89.485	88.515	88.07	86.93	87.415	88.89	89.91	89.715	88.69	87	85.23	83.82	81.6	79.53	77.56	76.805	78.53	81.42	84.185	87.46	84.61	81.06	74.38	69.52	66.13	65.395	66.3	67.385	68.72	68.48	68.505	68.145	68.52	68.57	69.055	68.31	67.67	66.22	65.445	64.725	64.44	64.15	63.79	63.615	62.7	61.92	61.4	61.695	62.765	64.455	65.215	66.67	68.105	69.45	69.815	69.915	68.865	68.47	68.935	67.755	66.29	63.94	62.59	61.05	60.315	60.05	60.24	60.035	59.64	58.09	57.255	56.695	57.33	58.365	59.375	60.945	61.575	62.425	61.15	60.2	58.365	56.95	55.54	54.86	54.55	54.595	54.49	54.43	54.34	54.15	53.79	53.24	53.115	53.05	53.34	53.145	53.365	51.295	49.825	48.395	48.09	48.985	50.01	50.915	51.72	52.525	52.19	51.83	51.03	50.235	49.705	49.81	49.72	50.29	50.06	49.785	48.065	46.39	44.245	42.54	41.4	41.235	42.08	42.72	43.25	42.31	41.43	41.175	41.44	43.425	45.675	47.295	48.98	48.555	48.02	46.365	44.925	43.46	42.495	42	41.29	40.66	40.255	40.305	39.945	39.78	38.895	38.275	37.475	37	36.87	36.645	36.06	35.665	35.66	35.455	35.685	36.495	38.005	37.86	38.11	36.9	36.155	35.475	35.07	34.66	34.49	34.515	35.6	37.705	38.75	39.19	39.31	40.01	40.87	42.415	42.255	43.04	42.26	41.88	40.705	40.24	39.7	39.455	39.44	39.91	41.065	41.71	42.98	42.505	42.035	39.375	38.715	37.595	37.415	36.665	36.45	36.435	36.535	36.195	35.735	34.92	34.44	34.285	34.335	34.86	35.43	36.285	35.99	36.295	37.605	39.47	40.84	42.245	41.12	40.01	38.54	37.165	35.655	34.355	33.465	32.995	32.925	32.775	32.89	33.61	34.58	34.915	35.435	34.865	34.645	34.12	33.55	32.925	32.79	33.185	33.28	34.03	35.36	37.4	38.59	40.755	41.025	41.42	39.6	37.895	35.25	33.47	32.34	31.965	32.17	32.335	32.56	32.01	31.54	31.74	32.585	32.21	32.045	30.97	30.57	30.54	30.79	30.885	31.14	31.185	31.22	31.16	30.825	30.42	30.135	30.315	30.23	30.56	30.495	30.765	30.585	30.925	31.085	31.235	30.885	30.89	31.16	31.17	31.185	31.47	32.205	31.95	31.96	31.365	31.15	30.84	31.185	30.76	30.755	30.65	30.475	29.915	29.495	29.365	29.495	29.825	29.61	29.47	29.44	29.86	29.995	30.57	30.31	30.61	30.955	31.42	31.23	30.905	30.18	29.665	29.38	29.425	29.8	29.65	29.865	29.545	29.42	29.24	29.27	29.08	29.375	29.66	29.91	29.66	29.555	29.645	29.62	29.745	29.515	29.505	29.32	29.845	29.85	30.5	30.325	30.495	29.87	30	31.205	32.165	32.67	32.445	31.47	30.12	28.98	28.79	29.23	28.74	28.645	27.97	27.62	27.285	27.3	27.565	27.925	27.965	27.97	28.14	28.37	28.76	28.315	27.82	27.57	27.775	27.74	28.16	28.74	29.53	28.95	28.55	27.835	27.565	27.205	26.975	26.955	26.92	27.29	27.63	28.5	27.665	27.09	26.015	26.205	25.385	24.875	23.575	22.81	22.375	21.955	21.465	20.455	19.275	18.39	17.975	16.725	15.77	13.525	11.895	10.36	9.035	7.145	5.58	4.35	3.48	3.14	3.005	3	3	3	3	3	3	3	3	3	3	3.005	3	3	3	3	2.995	3	2.99	2.98	3	2.995	3	2.99	2.995	2.995	2.995	2.99	2.995	2.975	2.98	3	2.995	3	2.985	2.97	2.97	2.98	2.97	3	2.985	2.99	2.97	2.96	2.98	2.995	2.995	2.985	2.97	2.975	3.005	2.985	2.975	2.985	2.975	2.925	2.935	2.92	2.95];
emb1144dapi = [0	0	0	0	0	0	0	0	0	0	0	0	0	0	0	0	0	0	0	0	0	0	0	0	0	0	0	0	0	0	0	0	0.005	0.015	0.015	0.01	0	0	0	0	0	0	0	0	0	0	0	0	0	0	0.005	0	0.01	0.005	0.005	0.035	0.08	0.09	0.14	0.225	0.315	0.395	0.45	0.48	0.485	0.77	1.29	1.94	3.145	4.51	6.265	7.94	9.68	11.245	12.675	14.115	15.865	17.455	19.185	20.865	22.855	24.41	26.44	27.005	27.985	28.585	30.05	32.05	34.02	34.945	35.295	34.835	34.255	33.81	33.625	34.055	34.8	36.295	36.745	37.68	37.65	38.325	38.215	38.23	37.62	37.135	36.75	36.595	36.385	35.835	35.185	34.84	34.78	34.27	33.99	33.37	33.05	32.365	32.3	32.45	33.125	34.29	34.92	34.715	33.995	33.12	32.755	32.85	32.505	32.305	31.505	30.945	30.17	29.92	30.04	30.445	31.165	31.96	32.685	33.375	33.895	33.985	33.845	33.1	32.61	31.685	31.165	30.865	31.015	31.535	32.46	33.635	34.845	35.53	35.455	34.21	32.73	31.22	30.03	29.265	28.63	28.185	28.51	29.36	31.195	33.375	34.255	35.065	34.725	34.41	33.645	32.95	32.26	31.95	31.875	31.33	30.865	30.05	29.445	29.68	30.37	30.405	30.535	30.055	30.1	31.005	31.96	32.885	32.985	32.46	31.315	29.8	28.495	27.48	27.625	28.065	29.45	30.935	32.02	32.895	32.3	31.18	29.14	27.315	25.81	25.18	25.45	26.185	27.19	28.295	29.59	30.515	31.61	31.44	31.355	30.665	30.275	29.995	29.67	29.09	28.44	27.49	27.065	26.995	27.56	28.41	29.39	30.68	31.395	32.145	31.81	31.54	30.415	29.55	28.875	28.77	29.43	29.955	30.36	30.285	30.065	29.925	30.02	29.765	29.73	29.77	30.02	29.97	29.83	28.99	28.47	28.345	29.145	31	32.97	35.105	35.91	36.395	34.985	33.3	31.86	30.81	31.055	31.63	32.005	32.1	31.46	30.795	29.97	29.065	28.1	27.595	27.44	28.485	29.955	30.95	32.12	31.67	31.46	31.04	30.855	30.725	30.695	30.26	29.975	29.885	30.275	31.065	31.55	32.11	32.215	32.43	32.805	33.54	34.1	34.545	33.535	32.42	30.99	30.525	31.5	32.85	34.565	35.035	34.91	33.825	32.54	31.58	30.835	31.005	31.4	32.545	33.77	34.83	35.545	35.725	35.74	35.62	35.585	35.725	36.165	37.075	37.615	38.285	37.88	37.51	36.525	35.725	35.415	35.125	34.45	33.575	32.335	31.385	30.66	30.715	31.465	32.21	33.055	33	33.08	32.525	32.405	32.56	32.985	33.54	34.105	34.585	35.09	35.545	35.925	36.245	36.11	35.845	34.605	33.275	31.935	30.84	30.925	31.225	31.9	32.8	33.905	34.82	35.445	35.825	36.07	36.29	36.4	36.06	35.65	35	34.415	33.91	33.66	34.17	34.885	35.945	37.065	38.175	39.03	39.455	39.25	38.56	37.44	36.17	34.71	33.385	32.34	31.66	32.865	34.445	36.2	37.56	36.955	36.27	35.26	35.215	36.085	37.47	39.305	40.07	40.64	39.86	39.185	38.725	38.645	38.655	38.905	38.935	39.135	39.35	39.745	40.26	40.37	40.265	39.48	38.555	37.11	35.73	35.555	36.065	38	40.2	42.07	43.44	42.89	42.215	41.345	41.495	42.84	43.615	43.935	43.21	42.04	41.92	42.335	42.89	43.745	43.575	43.47	42.825	42.455	42.275	42.19	42.31	42.18	41.73	41.535	41.725	42.2	43.135	42.41	41.775	40.725	40.31	41.295	42.62	44.38	45.765	45.985	45.47	43.81	42.565	41.745	41.945	42.92	43.03	42.96	42.11	41.8	42.52	43.505	44.53	45.59	45.77	45.68	45.225	44.935	44.91	45.155	45.49	45.22	45.12	45.39	46.135	46.075	46.22	45.175	44.545	44.54	44.705	44.78	44.695	44.25	44.16	44.71	45.825	47.32	47.48	47.505	45.805	44.35	42.83	42.035	43.3	45.22	48.045	50.15	50.475	49.71	47.755	46.435	45.82	45.535	45.595	44.84	44.54	44.03	44.01	43.98	44.34	44.375	44.86	45.37	45.45	44.66	43.67	42.84	43.075	44.1	45.505	47.25	47.495	47.92	46.31	45.275	43.955	43.325	42.8	42.585	42.835	43.67	44.765	45.295	45.51	44.84	44.24	43.68	43.58	43.6	44.02	43.815	43.94	43.745	43.865	43.95	44.04	43.28	42.545	42.04	41.625	41.45	40.725	40.36	39.63	39.585	38.385	37.915	37.015	36.44	34.9	33.06	30.31	27.885	25.75	24.54	24.095	23.185	22.2	19.545	16.96	14.34	12.265	9.585	7.075	4.885	3.135	2.04	1.38	0.97	0.835	0.765	0.71	0.66	0.595	0.56	0.485	0.43	0.29	0.325	0.175	0.145	0.04	0.04	0.02	0.015	0.02	0.02	0.015	0	0.015	0	0.005	0	0	0	0	0	0.01	0	0	0	0	0	0	0	0	0	0	0	0	0	0	0	0	0	0	0	0	0	0	0	0	0	0	0	0	0	0];
emb1150cy5  = [3.12	3.06	3.14	3.09	3.17	3.055	3.235	3.065	3.135	3.045	3.175	3.1	3.2	3.24	3.3	3.455	3.445	3.545	3.455	3.69	3.55	3.785	3.78	4.1	3.99	4.18	4.285	4.775	5.47	7.35	12.055	17.76	25.945	35.215	46.685	52.57	59.24	68.565	82.275	89.74	99.475	97.795	100.85	108.845	118.51	131.58501	141.035	145.675	146.75999	148.16499	149.345	153.52	154.39999	160.755	165.92999	174.55499	172.91499	173.50999	172.785	176.455	177.875	178.99001	176.57001	174.44501	176.22501	177.80499	183.42999	181.23	180.84	176.315	176.74001	179.955	186.78	185.28	185.27499	178.16	173.535	170.96001	170.235	170.705	170.96001	172.965	172.88499	173.96001	175.91499	180.675	177.33	175.66499	166.23	162.905	165.47	169.315	169.61501	168.69	164.91499	159.535	155.16	152.16	150.5	149.63	150.59	149.94	152.425	151.395	153.34	153.00999	153.77	152.345	150.845	148.49001	149.745	153.14999	156.44501	160.78	156.77499	151.95	144.425	138.28	139.48	144.00999	145.11501	145.37	138.455	132.78	128.095	126.825	128.74001	130.03999	131.47	133.905	138.08501	139.405	141.145	137.50999	135.745	135.3	135.605	133.39	133.905	135.655	136.015	131.72501	127.94	124.61	123.96	125.48	126.7	129.535	128.48	127.755	125.93	126.45	128.77	130.87	128.85001	127.055	123.9	122.075	121.98	121.83	121.68	122.24	123.9	121.925	121.33	118.865	118.875	119.525	122.33	125.09	126.23	119.18	113.34	108.055	105.995	107.005	107.155	107.475	105.26	102.375	100.47	99.73	97.7	97.325	99.82	102.785	103.15	102.755	99.15	96.395	94.43	94.315	96.335	96.955	97.505	95.87	94.72	92.55	91.52	89.61	88.93	89.4	90.345	89.65	88.89	88.935	90.59	92.59	92.215	90.87	90.65	91.505	91.95	93.045	90.79	89.315	86.655	85.235	85.015	84.895	84.175	81.99	78.325	77.37	78.625	79.535	80.89	80.975	81.565	78.7	76.735	74.745	73.565	73.055	73.045	72.745	72.305	71.39	71.03	71.405	70.635	69.195	68.63	69	69.565	70.745	69.995	70.05	68.935	67.77	65.43	63.86	63.465	63.815	65.15	65.685	65.9	63.99	62.3	60.965	60.03	60.275	61.13	61.36	61.86	62.02	62.055	60.83	60.22	60.25	61.49	63.8	64.755	65.455	65.23	66.385	65.275	65.115	62.97	62.21	59.205	58.085	58.545	58.985	58.68	59.015	60.215	59.765	58.865	58.53	58.76	59.71	61.55	59.825	58.975	58.895	59.08	56.605	54.875	53.74	53.925	56.26	57.47	57.9	58.49	59.515	60.13	61.38	59.615	58.185	57.4	56.96	57.065	57.105	55.175	53.99	53.755	54.27	56.835	56.625	55.145	54.39	55.055	54.83	55.125	55.02	55.715	55.655	56.725	59.64	61.45	58.99	57.045	54.44	52.995	52.545	51.64	50.67	50.38	50.705	49.87	49.465	49.46	49.955	49.885	50.515	50.99	51.275	50.385	50.48	51.205	51.29	51.45	50.935	50.795	49.525	48.85	48.59	49.21	50.065	51.63	52.685	54.2	55.27	54.975	52.935	50.78	48.595	48.48	49.585	50.765	52.47	51.99	52.355	52.99	54.35	52.835	52.35	52.405	52.145	50.675	49.845	49.865	50.165	50.905	49.52	47.95	47.975	49.945	50.225	51.21	50.57	50.665	49.76	49.85	50.345	50.515	49.73	48.705	47.295	47.085	47.7	47.8	48.77	48.895	49.555	49.39	49.71	49.05	48.55	46.98	46.73	47.845	48.24	48.15	48.03	48.015	47.915	48.48	48.565	49.245	48.275	48.205	48.1	48.685	49.1	49.455	48.635	48.35	47.995	47.425	47.15	47.13	47.835	47.715	48.055	46.96	46.445	46.595	47.565	47.31	47.49	47.995	48.355	48.275	47.71	46.665	46.105	46.34	46.595	48.71	49.42	51.67	51.02	51.59	49.175	48.025	46.95	46.81	47.56	47.96	47.905	47.345	47.22	47.235	49.065	48	48.185	45.75	44.73	43.4	43.445	43.085	43.565	43.715	43.74	43.43	43.23	42.74	42.8	43.6	44.08	45.05	44.2	44.215	43.615	43.905	43.25	43.045	42.035	42.185	43.42	44.205	44.735	44.93	45.27	44.825	44.645	43.45	43.125	43.08	44.005	43.6	43.965	44.555	45.4	44.905	44.805	44.53	44.625	45.07	45.875	47.55	46.815	46.69	46.14	46.51	45.485	46.255	46.59	47.655	47.175	46.905	46.265	46.425	47.29	47.8	48.43	47.155	46.455	46.145	46.9	46.33	46.655	45.73	46.15	46.89	46.98	44.37	43.505	44.385	45.1	45.85	45.235	44.71	44.605	45.675	45.86	46.845	45.29	45.495	45.03	45.475	44.495	44.25	44.07	43.84	43.295	42.825	42.82	42.54	43.17	43.565	44.895	43.12	42.29	41.005	41.12	41.31	42.145	42.08	41.825	41.51	41.115	41.125	41.13	41.805	41.625	42.29	41.155	41.32	40.005	40.475	40.035	40.56	39.535	39.22	38.46	37.535	36.615	36.1	36.465	36.21	36.855	36.375	37.385	34.575	34.335	33.49	33.335	30.85	29.445	28.105	27.665	28.31	28.04	27.56	25.4	23.33	20.095	18.565	16.75	16.615	13.18	11.22	9.42	8.255	6.5	5.45	4.455	3.865	3.4	3.19	3.255	3.105	3.18	3.065	3.19	3.02	3.145	3.325	3.755	4.705	5.085	3.975	3.4	3.185	3.065	3.055	3.02	3.03	3.005	3.09	3.01	3.2	3.005	3.05	3.01	3.03	3.01];
emb1150dapi = [0.105	0.05	0.19	0.115	0.215	0.09	0.285	0.085	0.165	0.155	0.315	0.29	0.38	0.455	0.515	0.565	0.61	0.725	0.655	0.74	0.73	0.815	0.815	0.915	0.89	0.995	1.015	1.175	1.455	1.93	3.055	4.35	6.255	7.93	9.97	11.295	13.28	15.78	19.26	19.925	21.14	20.42	20.8	21.9	23.88	26.83	29.44	31.63	32.315	33.09	32.63	32.555	32.16	33.16	33.43	34.5	34.385	35.615	36.765	38.365	37.775	36.68	35.075	34.255	34.56	34.58	35.27	34.7	34.925	34.37	34.715	35.695	37.48	36.96	36.77	35.65	35.43	35.75	35.895	36.1	35.85	35.69	36.11	37.395	37.18	37.875	35.745	34.535	33.98	34.69	35.49	36.19	35.96	35.215	33.365	31.39	29.86	29.46	29.99	30.06	30.705	29.915	29.78	30.305	31.585	32.43	33.745	34.12	34.82	35.385	36.38	37.675	38.165	38.22	36.145	33.89	32.15	31.635	32.185	33.67	33.335	33.05	30.86	29.425	28.23	28.01	28.4	29.505	31.12	32.535	34.555	35.325	36.52	36.11	36.37	35.79	35.75	34.415	33.915	33.895	33.39	31.605	30.08	28.825	28.46	29.025	29.58	30.53	30.76	31.87	32.25	33.035	33.125	33.595	32.49	31.51	30.205	29.375	28.78	28.65	29.245	29.74	30.785	30.74	31.36	31.335	32.32	32.835	33.765	33.77	33.95	32.04	31.12	31.075	31.4	32.43	33.1	33.92	33.255	32.51	31.415	31.185	31.375	32.435	33.64	34.745	33.805	33.305	32.325	31.58	31.24	31.5	32.285	32.49	33.16	32.33	32.025	30.98	30.705	29.9	29.87	29.545	29.86	30.41	31.645	33.74	35.265	36.48	35.945	34.805	33.86	33.52	32.975	33.035	32.61	33.045	33.265	33.825	33.53	32.855	30.615	28.755	27.695	28.23	29.755	31.04	32.88	32.465	32.035	30.145	28.92	28.6	29	29.25	29.66	28.94	28.64	28.645	28.915	29.38	29.6	29.905	30.155	30.87	31.66	32.93	32.83	33.065	31.485	30.065	28.165	27.265	26.67	26.9	27.78	28.365	29.125	28.76	28.14	26.435	25.255	26.265	27.965	30.175	32.365	32.89	33.365	32.725	32.1	31.54	31.375	31.615	32.055	32.885	32.37	32.005	30.235	28.85	28.455	28.525	29.285	30.355	31.34	32.53	33.075	32.69	31.11	29.81	28.775	29.245	30.425	30.84	31.665	30.69	30.14	29.315	29	28.235	27.965	27.825	28.66	30.55	31.945	32.695	32.485	32.13	31.74	31.64	30.405	29.74	29.26	29.63	30.62	31.83	32.525	32.55	30.95	28.86	26.105	25.035	25.22	27.095	30.09	32.64	35.47	34.745	34.255	32.665	31.75	31.125	31.32	33.14	34.855	36.395	36.61	35.995	33.855	31.315	30.155	29.73	31.25	33.605	35.54	37.455	36.765	36.215	34.92	34.34	34.31	34.6	35.235	34.975	34.135	33.35	33.175	33.395	34.175	33.325	32.93	31.56	31.08	31.68	33.015	35.195	36.995	38.075	38.335	38.235	37.8	37.785	37.9	38.54	38.865	39.81	40.855	42.455	43.28	44.195	42.945	41.235	38.945	38.055	38.505	39.075	39.965	39.285	38.68	38.1	38.235	38.99	40.505	41.525	42.85	43.37	43.78	43.345	42.57	41.11	39.555	37.92	37.725	38.65	40.685	43.665	44.865	46.385	44.975	43.81	41.095	38.9	37.155	37.145	39.27	41.375	43.73	44.045	43.63	43.025	42.93	41.88	41.43	40.53	40.525	41.595	43.22	44.93	46.43	46.78	46.17	44.32	42.545	41.07	40.255	40.085	40.255	40.98	41.025	41.56	41.875	42.865	43.375	44.225	44.455	44.935	45.515	45.89	46.085	44.72	42.985	41.43	40.585	41.265	42.89	44.165	45.685	44.93	44.58	44.2	44.305	44.34	44.145	43.705	43.315	43.045	42.16	41.54	41.725	42.585	44.04	46	44.895	44.16	42.345	41.06	39.75	38.935	38.655	39.51	41.52	42.63	43.59	43.555	43.785	44.565	46.04	46	46.7	45.17	44.09	42.27	41.72	42.64	43.985	45.775	46.245	46.115	45.265	44.6	43.94	44.06	44.14	45.075	46.47	48.315	49.24	50.135	49.69	48.435	45.63	43.975	43.41	44.64	47.22	47.48	47.72	45.72	44.335	44.34	45.045	46.475	48.495	49.53	50.38	49.64	48.985	48.545	49.44	51.305	51.54	51.615	50.115	49.11	48.98	49.85	50.245	51.045	48.94	47.425	45.32	44.5	45.125	46.815	49.58	50.9	52.055	51.07	49.98	49.115	49.175	48.425	48.37	47.635	48.185	49.79	51.18	51.515	50.57	48.275	46.38	45.215	45.185	46.2	47.05	48.675	48.65	49.39	47.705	46.89	45.9	45.795	45.75	45.97	45.565	45.385	45.725	45.915	46.65	46.37	46.495	44.36	42.92	41.95	42.11	41.79	41.71	40.255	39.955	40.66	40.575	39.375	37.265	34.94	33.8	33.61	33.615	34.615	33.925	34.015	31.65	30.075	27.39	25.485	23.54	22.46	22.395	21.31	19.525	17.195	15.185	12.9	10.98	9.205	8.295	6.485	5.25	3.915	2.96	2.135	1.58	1.185	1	0.855	0.77	0.73	0.67	0.665	0.56	0.69	0.435	0.535	0.255	0.3	0.21	0.285	0.135	0.11	0.12	0.105	0.065	0.02	0.06	0.025	0.145	0.035	0.115	0.025	0.05	0.01	0.025	0.005];
emb1153cy5  = [3.2	3.19	3.1	3.07	3.045	3.055	3.13	3.525	4.28	4.515	4.83	3.995	3.235	3.12	3.295	3.445	3.885	5.04	5.655	4.87	4.16	3.485	3.255	3.31	3.265	3.475	3.37	3.7	3.595	3.795	3.705	3.975	4.11	4.47	4.765	5.685	8.385	12.99	20.92	31.49	46.72	56.87	68.325	78.08	92.805	103.255	116.3	120.66	128.145	135.49001	143.345	146.145	149.62	154.47	159.69	169.7	173.98	178.355	176.645	178.62	177.97	180.64	177.155	175.965	171.19501	171.745	174.315	177.64999	179.60001	179.765	179.83501	177.39999	175.55	173.5	173.32001	170.41	171.42	169.455	171.595	173.21001	178.17	176.495	175	171.815	168.66499	165.595	165.715	168.705	170.22	173.605	173.42999	175.815	175.235	176.605	171.38	168.2	166.175	167.13	168.84	170.25999	170.785	170.19	169.405	167.92	167.97	168.88	172.06	178.61	188.27499	187.47	188.235	181.89999	178.75	181.405	183.69501	183.96001	182.075	178.06	172.86501	167.60001	166.60001	169.56	174.325	181.55	183.38	186.35001	186.06	186.72	183.19	179.67	174.57001	172.66	174.485	175.78	177.23	176.28999	175.19501	169.485	163.39	162.86501	165.00999	173.64999	182.205	181.545	180.205	173.255	167.49001	162.49001	160.22501	160.22501	158.86	157.795	160.075	164.125	165.235	166.72501	166.39999	167.455	160.27499	153.17999	143.46001	140.235	149.145	157.14	163.98	165.09	162.59	156.92	150.07001	145.94501	143.00999	145.48	149.015	150.265	151.605	151.345	151.175	150.39999	148.11501	143.34	140.605	139.28999	140.205	142.675	142.55	142.3	138.255	133.84	131.935	131.17999	134.13	137.66	142.605	145.28999	143.13499	141.05	138.88	139.58	142.33	143.53999	144.22501	147.07001	150.625	148.30499	145.745	141.62	138.075	136.215	136.355	140.53	144.95	149.55	152.14999	152.92	152.13	150.425	152.72	156.78999	157.86	158.64999	148.86501	140.97501	140.16499	140.14	140.72501	142.44	145.575	147.32001	146.91	145.34	143.36	145.255	149.47501	153.675	158.16499	156.505	154.985	151.265	148.435	146.63	146.53	149.06	151.21001	151.745	152	151.67	150.755	149.80499	148.19501	146.99001	143.845	141.175	134.815	129.17	126.71	124.56	121.955	120.495	120.525	121.525	123.635	125.81	128.14999	128.605	128.59	126.36	124.24	120.975	117.94	115.22	113.005	110.86	110.285	113.33	116.82	120.78	122.68	122.92	122.21	121.17	115.69	109.095	105.01	101.95	104.145	106.805	110.27	113.33	114.185	113.1	108.05	102.71	97.28	93.48	90.8	90.645	91.99	93.225	94.81	94.375	94.055	92.535	91.34	89.635	88.115	86.545	86.53	88.665	90.305	91.46	92.395	93.345	94.525	95.9	90.99	85.655	82.59	79.955	78.185	77.435	79.305	81.66	84.085	86.275	88.03	88.655	88.455	88.29	88.32	88.11	87.855	86.4	85.1	82.455	80.875	80.825	81.495	83.065	84.29	84.88	83.76	81.155	80.47	80.89	80.895	80.95	81.47	82.12	82.175	82.565	83.365	84.155	84.81	83.375	78.44	74.625	72.21	73.32	76.805	78.065	78.765	77.94	76.99	74.86	72.925	72.575	72.695	73.77	74.165	72.3	70.775	69.36	68.525	68.45	69.115	70.205	70.185	70.175	68.55	67.085	66.735	66.44	65.735	65.365	65.43	65.22	64.47	64.265	64.56	64.655	64.54	63.235	61.525	59.41	57.6	57.925	58.49	59.215	59.805	59.385	59.55	60.335	60.44	59.58	59.64	60.245	61.265	62.85	61.5	59.755	59.985	61.095	61.125	61.625	62.7	64.07	65.185	65.71	65.075	64.11	62.96	62.965	64.135	65.22	66.71	64.91	63.26	63.55	64.51	64.995	65.615	65.355	65.945	67.38	68.765	70.255	71.775	73.625	73.365	72.445	70.975	70.06	70.655	72.025	70.755	70.255	69.825	68.845	65.945	63.295	60.205	57.95	56.225	55.86	56.64	56.36	56.47	55.64	55.42	54.36	54.03	54.62	55.33	54.66	54.695	55.135	54.92	53.905	53.28	52.98	53.565	55.06	54.665	55.42	55.89	57.285	58.53	60.535	60.995	61.155	59.06	57.565	56.01	55.285	55.515	55.28	55.065	54.83	55.28	54.05	53.87	55.005	57.09	58.425	60.035	60.255	60.97	61.94	61.88	60.57	59.12	58.255	56.935	56.78	55.92	56.515	56.395	57.5	57.995	58.92	56.96	55.67	53.76	53.075	52.575	52.21	52.35	51.77	51.695	51.385	52	51.375	51.82	50.35	50.365	49.825	50.105	48.655	47.915	47.04	45.775	44.085	42.7	41.99	40.675	40.33	38.89	39	37.29	36.805	33.915	32.475	29.175	27.27	24.97	22.795	19.955	17.49	15.36	12.51	9.43	6.88	4.63	3.825	3.755	3.435	3.38	3.19	3.185	3.125	3.17	3.155	3.16	3.115	3.085	3.055	3.025	3.085	3.115	3.305	3.905	4.715	4.67	4.635	3.7	3.105	3.03	3.035	3.03	3.02	3.025	3.005	3.055	3.015	3.025	3.015	3.06	3.07	3.23	3.645	3.93	3.6	3.34	3.105	3.03	3.06	3.05	3.065	3.01	3.03	3.01	3.07	3.015	3.08	3.12	3.215	3.095	3.09	3.06	3.08	3.145	3.16	3.12	3.05	3.02	3.03	3.115	3.16	3.305	3.56	3.93	3.77	3.62	3.28	3.135	3.165	3.125	3.04	3.025	3.055	3.035	3.045	3.01	3.05	3.005	3.02	3	3	3.015	3.015	3.01	3.025	3.015	3.01	3.03	3.075	3.2	3.38	3.65	3.405];
emb1153dapi = [0.005	0.02	0	0.01	0.01	0.005	0.025	0.005	0.035	0.015	0.02	0.005	0.06	0.015	0.055	0.02	0.1	0.105	0.195	0.1	0.095	0.195	0.245	0.405	0.33	0.565	0.545	0.73	0.685	0.785	0.735	0.83	0.81	0.885	0.925	1.26	2.005	3.12	5.095	7.09	9.505	11.49	14.025	17.18	21.41	24.43	27.735	29.3	31.395	32.37	33.2	33.08	33.94	36.125	38.185	40.53	40.805	40.875	40.445	40.665	39.2	38.11	36.51	35.93	36.61	38.33	40.175	41.785	43.02	43.385	43.125	42.055	41.04	39.41	38.105	36.255	35.22	35.735	37.335	38.545	39.16	37.255	35.965	34.385	33.785	33.865	34.64	36.375	37.14	38.025	37.95	38.445	37.69	37.49	36.01	35.35	35.11	35.055	34.8	34.495	34.16	33.705	33.34	32.775	32.605	33.215	34.745	36.725	39.25	38.64	38.43	37.815	37.835	38.225	38.105	36.815	34.955	32.39	31.06	30.81	32.63	35.36	37.63	40.21	40.29	40.795	40.07	39.54	37.79	36.62	35.99	35.44	34.95	34.01	32.715	31.065	29.445	28.56	28.3	30.495	33.335	36.135	38.905	38.375	37.45	34.58	32.635	31.535	31.21	31.48	31.675	32.06	32.04	32.265	32.425	33.135	32.07	31.23	28.455	26.35	25.735	26.61	29.79	32.38	34.14	33.475	31.25	29.255	27.64	28.26	29.825	31.615	33.965	34.425	35.22	34.975	34.805	33.93	32.91	31.255	29.635	28.08	27.195	27.005	26.535	26.235	25.15	24.415	24.17	24.365	25.775	27.335	27.87	28.045	27.08	26.26	25.4	25.435	26.305	27.505	28.895	29.405	29.94	29.01	28.185	27	26.33	27.01	28.145	29.925	31.74	33.44	34.68	35.505	35.785	36.005	35.655	35.505	33.545	31.57	28.11	25.4	24.925	25.175	26.915	28.435	29.36	29.365	28.21	27.445	27.04	28.05	29.96	31.825	34	33.225	32.57	30.985	30.05	30.625	31.675	32.82	33.16	32.215	31.395	30.78	30.635	31.11	30.545	29.965	27.965	26.19	24.75	24.08	25.225	26.69	28.395	30.01	31.315	32.195	32.515	32.155	31.495	30.965	30.715	29.66	28.685	27.785	27.44	27.045	26.78	26.22	26.415	27.325	28.48	29.72	30.75	31.67	31.175	29.98	27.49	24.825	23.58	22.95	23.875	25.11	25.735	26.17	25.155	23.815	21.59	19.775	18.05	17.385	17.51	19.025	21.26	23.035	25.32	25.575	26.035	24.815	23.975	23.29	23.295	24.49	26.255	28.76	31.165	33.465	34.875	36.065	34.635	32.82	28.69	24.625	21.22	18.635	18.335	18.73	20.01	21.55	23.35	24.85	25.91	26.19	26.1	25.94	25.935	25.21	24.69	23.515	22.59	21.985	22.09	22.815	23.71	24.59	24.855	24.035	23.195	22.49	22.545	23.355	23.675	24.32	24.09	24.11	24.345	24.915	25.675	26.285	25.59	24.465	22.54	21.615	21.58	22.595	24.39	25.28	26.115	26.065	26.04	26.19	26.575	27.195	27.995	28.345	28.275	26.625	25.21	24.225	24.24	25.21	26.56	28.125	28.195	28.105	26.755	25.69	24.79	24.33	24.185	23.915	23.08	22.365	21.73	21.74	22.205	22.93	24.005	23.735	23.2	22.51	22.245	22.56	23.31	24.32	25.275	25.375	25.49	24.945	24.88	25.19	25.975	27.4	28.075	28.83	28.325	27.815	28.23	29.235	29.495	30.125	30.77	31.995	33.38	34.24	34.115	33.63	32.835	32.865	33.8	34.635	35.81	35.935	36.355	35.94	36.21	37.3	38.405	37.445	36.295	34.4	33.65	34	34.62	35.62	35.555	35.39	35.31	35.62	37.19	39.32	40.76	42.415	42.455	42.575	41.915	41.27	39.835	39.245	39.62	40.49	41.995	41.195	39.985	37.45	35.2	34.755	35.04	36.755	38.91	40.12	40.865	40.09	39.075	37.735	37.625	38.805	40.4	42.59	42.795	43.07	41.79	41.05	40.845	41.24	42.185	43.59	44.85	45.595	45.44	45.275	45.115	45.975	47.495	47.635	47.945	46.545	45.76	47.39	50.13	52.235	54.32	53.275	52.845	52.195	52.775	54.85	56.57	57.93	56.245	53.65	51.86	51.295	53.505	56.875	57.15	57.745	56.06	55.63	56.175	56.53	55.665	54.865	54.31	53.635	53.33	52.51	52.51	52.025	52.42	51.355	51.26	50.485	50.29	48.125	46.9	46.33	45.915	45.495	43.855	41.85	39.295	37.17	35.66	35.27	34.125	33.51	29.7	26.645	23.14	20.44	17.955	15.78	13.385	11.05	8.675	6.38	4.01	2.615	1.725	1.32	1.21	1.005	1	0.915	0.91	0.83	0.835	0.77	0.735	0.67	0.62	0.61	0.51	0.545	0.345	0.37	0.22	0.26	0.14	0.17	0.075	0.11	0.05	0.045	0.04	0.02	0.015	0	0.045	0.02	0.06	0.02	0.04	0	0.04	0.005	0.03	0.015	0.02	0.02	0.02	0.02	0.005	0.005	0	0.03	0.015	0.015	0	0.03	0	0.025	0.005	0.015	0.005	0.015	0.01	0.02	0.03	0.02	0.025	0	0.06	0.02	0.025	0.01	0.015	0.01	0.025	0.04	0.065	0.06	0.05	0.055	0.03	0.045	0.005	0.02	0.005	0.03	0.01	0.055	0	0.025	0.005	0.01	0	0.005	0.01	0.01	0.04	0	0.01	0	0.015	0];
emb1154cy5  = [3.02	3.015	3.05	3.035	3.055	3.015	3.04	3.005	3.085	3.025	3.115	3.035	3.105	3.045	3.06	3.08	3.07	3.105	3.02	3.08	3.015	3.055	3.015	3.14	3.05	3.2	3.045	3.15	3.375	3.87	4.775	4.82	3.74	3.255	3.2	3.1	3.28	3.19	3.41	3.235	3.465	3.255	3.445	3.38	3.55	3.465	3.56	3.55	3.615	3.725	3.735	3.975	3.935	4.28	4.26	4.78	4.955	6.005	10.425	15.88	25.315	34.625	43.61	51.99	60.335	69.405	82.435	90.605	99.045	102.135	107.87	113.99	125.895	132.11501	142.66499	140.435	143.49001	144.58501	150.78999	156.96001	160.19	159.91499	156.545	155.78	157.81	166.31	168.77499	174.36	168.28999	169.03	166.285	168.35001	167.41	168.565	166.92999	167.705	170.30499	172.935	174.83501	168.02	158.49001	151.605	151.98	151.965	155.985	150.75	150.215	150.155	152.61501	152.94	151.61	144.645	140.19501	138.78999	136.99001	135.925	135.14	137.02	134.215	132.11501	125.55	121.38	119.355	118.955	118.98	120.59	119.64	119.435	119.455	118.575	117.15	114.95	113.35	113.925	117.385	116.845	118.075	115.86	115.91	114.37	114.075	111.49	109.735	108.065	107.55	107.285	106.305	105.215	102.685	100.56	98.445	97.44	93.35	90.615	91.015	92.57	94.78	96.545	94.845	92.72	89.155	85.795	82.705	82.205	83.61	84.165	86.02	85.885	86.52	87.19	89.365	88.88	88.88	86.175	83.775	81.24	80.02	80	78.51	75.885	74.02	73.51	75.245	78.375	80.035	81.95	78.85	76.735	73.175	71.775	72.505	73.38	74.015	73.68	72.35	71.005	70.315	70.045	70.325	69.7	69.435	68.8	68.52	67.1	66.355	66.315	66.785	67.945	68.61	68.675	68.66	69.545	68.015	65.97	64.645	64.255	65.235	67.335	66.645	66.605	64.915	63.85	62.42	62.21	63.965	65.37	66.47	67.185	68.065	65.5	62.225	59.885	58.27	58.25	59.42	61.9	64.495	64.22	63.9	62.985	62.245	62.02	62.715	64.405	62.545	59.345	56.94	55.485	55.92	57.465	59.25	61.455	61.825	63.135	60.685	59.43	59.535	60.66	63.22	62.99	61.93	59.835	58.56	56.785	55.915	55.42	55.845	56.355	57.205	57.105	56.905	56.105	55.215	53.71	53.415	54.19	55.01	56.24	55.4	54.645	53.745	53.415	52.75	52.56	52.07	52.42	52.76	53.045	52.67	52.195	51.575	51.01	51.215	51.505	52.335	51.805	51.93	49.88	48.85	49.32	50.525	50.86	51.18	50.545	50.985	52.09	52.865	53.74	52.415	50.83	49.69	49.37	49.07	49.42	47.89	46.975	45.705	45.505	46.575	48.22	49.56	50.195	50.085	49.655	49.165	48.82	49.085	49.18	49.89	48.39	47.545	47.065	47.18	46.29	46.06	46.71	47.35	47.39	47.37	47.47	45.735	43.59	43.135	43.815	45.015	47.785	47.07	46.885	45.76	45.625	45.14	45.18	45.195	45.445	45.835	45.615	45.725	45.69	46.085	45.37	45.405	44.59	45.09	44.97	45.415	44.975	45.27	45.9	46.495	46.625	46.28	45.63	45.2	45.295	45.025	45.915	45.04	44.895	43.555	43.53	43.985	45.055	45.215	45.285	44.405	44.58	45.345	44.91	44.39	44.65	46.555	44.065	41.98	42.44	44.34	44.97	46.36	45.305	45.04	43.59	42.89	41.865	41.63	42.05	42.225	43.2	42.82	42.735	41.655	41.765	41.85	43.115	42.51	42.67	41.97	41.745	40.73	40.89	41.945	41.545	40.675	40.225	40.605	40.895	42.565	41.135	41.675	40.43	40.24	39.3	39.235	39.27	39.545	39.55	39.15	38.035	37.165	36.965	36.57	37.285	36.925	37.73	37.495	38.155	37.51	37.435	36.34	36.395	37.335	37.95	37.69	37.94	38.895	38.54	38.315	38.525	39.935	38.06	37.07	36.27	36.685	38.02	38.86	36.795	36.82	37.44	36.84	36.005	35.835	36.63	36.02	35.665	34.57	34.645	34.185	34.72	34.055	34.22	33.59	33.695	33.975	34.16	34.54	34.34	34.245	34.44	35.795	36.84	38.865	36.6	35.365	33.585	33.47	32.835	32.815	32.53	32.92	33.185	33.155	32.945	32.975	33.73	33.535	33.975	33.46	34.005	33.15	33.435	33.15	33.66	33.15	33.155	32.965	33.425	33.49	33.03	32.29	31.83	32.87	33.24	34.46	33.58	34.175	31.775	30.73	29.22	29.17	29.91	30.615	31.065	30.66	29.705	28.825	28.235	27.245	26.705	26.17	26.825	26.055	26.265	26.15	26.755	25.58	24.905	24.255	24.545	25.625	25.93	26.185	24.715	23.42	21.43	20.72	19.12	18.945	17.36	16.535	14.675	13.595	12.155	10.855	9.185	8.055	6.83	5.795	4.6	3.905	3.7	3.31	3.215	3.055	3.145	3.065	3.16	3.065	3.11	3.03	3.045	3.02	3.015	3.1	3.035	3.04	3.025	3.08	3	3.06	3.015	3.15	3.02	3.055	3.005	3.045	3.015	3.01	3.05	3.06	3.05	3.015	3.045	3.02	3.075	3.005	3.05	3.005	3.015	3	3.025	3.025	3.04	3.015	3.01	3.025	3	3.02	3	3.055	3.01	3.04	3	3.04	3.01	3.02	3.02	3.03	3.035	3.04	3.04	3.03	3.035	3.015	3.075	3.015	3.05	3.015	3.075	3.005	3.035	3.005	3.015	3	3.005	3.005	3.04	3.165	3.19	3.21	3.115	3.01	3.005];
emb1154dapi = [0.015	0.005	0.01	0.005	0.01	0	0.01	0	0.02	0.01	0.025	0	0	0	0	0.015	0.01	0.01	0	0	0	0.02	0.005	0.04	0	0.045	0	0.025	0.01	0.04	0.005	0.01	0.06	0.04	0.04	0.025	0.09	0.065	0.235	0.17	0.305	0.25	0.41	0.415	0.49	0.51	0.57	0.535	0.61	0.665	0.685	0.74	0.705	0.85	0.865	1.045	1.175	1.68	2.52	3.765	5.305	6.76	7.74	9.16	10.97	13.18	16.09	17.315	18.165	18.97	20.66	23.76	27.925	30.115	32.66	31.315	31.195	32.94	35.535	37.78	38.625	38.04	37.155	36.895	37.07	38.815	39.985	41.975	41.055	41.43	41.085	41.92	42.56	43.395	43.04	43.755	45.085	45.415	44.85	43.28	41.78	41.815	43.305	43.615	44.69	42.645	41.99	40.445	39.91	39.59	39.68	38.96	38.425	37.9	37.53	37.285	37.925	39.535	39.18	39.02	37.335	36.475	36.54	37.305	37.37	38.17	39.21	40.325	40.795	40.12	39.065	38.615	38.56	38.775	39.865	40.215	41.035	40.38	40.72	40.86	41.115	39.965	39.305	38.835	39.325	40.515	41.085	41.425	40.445	39.43	37.095	35.1	33.2	32.13	32.63	34.42	36.445	37.955	37.27	35.965	33.04	30.845	29.265	28.63	29.035	29.09	29.715	29.93	30.595	32.02	33.935	34.5	35.16	34.21	33.575	32.86	32.23	31.495	30.36	29.325	28.51	28.185	29.075	30.775	31.275	32.205	31.16	30.94	30.59	30.925	31.965	32.87	33.285	33.175	32.53	32.365	33.015	33.07	33.59	32.52	31.925	30.1	29.15	27.93	27.41	27.57	28.495	29.71	30.885	31.935	32.06	31.775	30.185	28.43	27.755	27.82	28.935	30.755	32.025	33.525	33.575	33.52	32.595	32.305	32.57	33.305	34.615	35.5	36.32	33.96	30.715	27.99	26.24	26.79	27.775	29.04	30.485	30.945	31.675	31.845	32.655	34.155	34.905	35.38	34.3	32.9	31.795	31.35	31.26	31.875	31.8	32.2	30.48	29.505	29.28	29.76	30.905	32.545	34.745	35.88	36.615	35.745	34.825	33.075	31.7	31.005	31.38	33.055	35.045	35.7	35.615	33.68	32.62	32.325	33.71	36.71	38.41	39.86	38.645	37.075	35.565	34.91	34.765	35.025	34.615	34.48	33.75	33.34	32.815	32.625	32.9	33.69	35.065	35.955	37.17	36.335	35.595	33.545	32.175	31.755	32.1	33.06	34.76	37.395	39.465	40.93	41.135	40.465	39.2	38.135	36.71	35.555	34.015	33.455	32.285	31.89	32.2	33.155	35.205	37.435	39.435	40.725	41.26	40.74	39.765	38.51	37.73	37.33	37.465	36.97	37.115	35.69	34.88	34.725	35.025	35.775	36.48	37.085	36.82	36.015	33.81	31.305	30.65	30.87	32.525	35.03	35.345	36.335	36.85	37.59	37.565	37.275	36.28	35.91	36.025	36.955	39.05	40.125	41.045	39.845	38.685	36.765	35.655	36.2	37.48	39.93	42.58	44.375	45.485	45.295	44.64	44.005	43.365	43.33	43.67	44.76	44.77	45.775	44.33	43.655	42.51	41.89	41.235	41.215	41.66	42.73	44.255	44.745	44.775	42.99	40.605	39.205	38.495	39.18	40.815	42.105	44.085	44.915	45.855	45.435	45.175	44.76	44.325	44.045	43.45	43.005	42.315	42.38	43.715	46.22	48.985	51.98	50.105	48.53	45	42.89	41.955	42.395	44.38	46.09	47.895	47.845	47.3	46.065	45.735	46.22	48.1	47.955	48.345	47.03	46.6	46.675	47.025	47.18	46.735	45.445	45.015	45.595	46.04	47.115	46.79	47.045	46.165	45.88	43.945	43.42	43.77	44.59	45.3	46.705	48.12	48.675	48.895	48.195	47.695	46.71	46.7	46.435	47.66	48.635	50.04	50.1	50.865	50.73	49.975	47.515	45.695	44.875	45.195	46.88	48.34	50.71	50.525	50.55	48.615	47.975	47.9	48.45	49.05	50.1	50.015	49.96	49.915	49.455	49.01	49.25	50.21	50.33	51.315	51.73	52.975	50.28	48.73	46.68	45.955	47.075	48.335	49.16	49.2	48.225	47.48	47.485	48.35	50.225	50.49	51.845	50.33	49.67	48.505	48.205	47.82	48.275	49.23	50.58	51.505	50.585	48.39	46.725	46	45.835	46.68	46.39	47.145	44.775	42.98	40.17	39.11	39.355	40.41	41.84	42.655	43.075	41.94	40.115	38.695	38.38	37.41	37.495	36.275	35.915	35.415	35.555	34.08	33.065	31.675	31.26	31.46	31.205	31.14	29.655	28.305	25.17	22.395	19.53	17.705	15.87	14.54	12.425	10.8	8.99	7.54	5.675	4.265	2.905	1.96	1.265	0.9	0.74	0.625	0.65	0.54	0.565	0.455	0.435	0.31	0.285	0.185	0.145	0.085	0.055	0.09	0.045	0.075	0.055	0.075	0.04	0.1	0.025	0.02	0	0.005	0.005	0.005	0.005	0.005	0.02	0.005	0.015	0	0.025	0.005	0.015	0	0.025	0	0.01	0	0	0.005	0.015	0	0	0.005	0	0	0	0.025	0	0.005	0	0.01	0	0.035	0	0.005	0.005	0.01	0.015	0.005	0.015	0.005	0	0	0.005	0	0.01	0	0.02	0	0.01	0	0	0	0	0.005	0	0.01	0	0.01	0];
emb1157cy5  = [3.075	3.025	3.045	3.025	3.025	3.03	3.015	3.08	3.01	3.105	3.01	3.045	3.01	3.1	3.025	3.05	3.03	3.055	3.085	3.065	3.105	3.105	3.285	3.3	3.47	3.715	4.435	3.895	3.78	3.495	3.405	3.195	3.115	3.105	3.095	3.095	3.05	3.065	3.035	3.22	3.07	3.275	3.075	3.21	3.07	3.195	3.11	3.22	3.24	3.265	3.305	3.29	3.355	3.375	3.56	3.475	3.705	3.605	3.825	3.765	4.06	4.385	5.185	7.065	9.665	13.175	16.93	21.095	25.51	30.55	32.895	34.92	33.38	32.655	35.46	40.11	46.575	55.17	61.175	64.89	60.89	59.645	64.69	71.655	79.28	84.23	89.99	91.015	92.33	90.895	92.715	92.72	98.6	105.005	113.285	116.47	120.32	121.315	121.83	120.035	119.335	122.3	122.055	123.375	127.46	138.985	142.595	149.605	149.705	152.125	149.47	150.66	151.08	152.45	153.83501	155.605	156.825	156.13499	158.48	158.47501	162.49001	162.875	168.92999	159.895	156.89999	157.75	159.985	157.81	156.14	150.63499	146.97501	145.44	145.2	145.64999	143.99001	143.55499	141.455	142.99001	142.515	147.05	150.30499	154.84	151.595	149.28999	142.36	138.23	135.215	132.92	131.80499	130.46001	132.14999	131.935	133.745	133.53999	136.075	132.645	132.58	130.2	131.38	134.31	136.83	133.91499	129.495	124	121.49	121.45	120.465	120	120.2	123.505	123.005	124.145	124.9	126.855	125.025	124.03	121.025	119.835	120.17	119.6	118.5	116.685	115.09	114.655	117.36	118.4	120.985	119.835	120.275	117.26	115.995	114.865	114.175	111.775	110.105	108.98	108.65	109.735	113.175	119.075	119.995	121.455	114.245	108.055	108.295	109.92	112.84	115.06	113.01	110.965	108.5	106.655	104.88	102.54	100.445	98.88	98.37	99.805	102.22	100.895	100.1	98.75	98.645	99.05	99.615	99.645	99.015	97.655	96.155	95.205	96.69	99.955	100.41	100.95	96.395	92.07	90.115	88.715	85.295	83.11	82.72	83.775	85.765	87.02	87.33	89.65	93.38	95.705	98.25	93.05	87.625	85.785	85.24	85.55	86.615	87.56	88.02	87.425	86.345	84.715	85.735	88.84	89.98	90.69	87.025	83.18	81.925	81.885	84.315	87.33	87.54	87.15	83.87	80.87	77.87	76.54	77.19	78.03	79.11	79.795	81.025	80.13	80.235	79.01	78.65	76.27	75.005	73.84	73.05	71.855	71.745	72.685	73.735	74.98	75.29	75.48	75.14	75.44	73.965	72.89	69.9	67.565	65.585	64.7	66.09	67.49	68.28	68.475	68.29	67.57	67.025	67.455	69.17	68.605	68.485	68.39	68.74	67.185	66.575	66.71	67.755	68.825	69.655	69.635	67.715	64.77	63.035	62.165	61.69	62	62.105	62.855	62.705	63.23	62.46	62.295	62.67	63.205	63.79	63.59	63.24	62.44	61.575	61.09	61.88	60.8	60.3	58.555	57.39	58.545	60.095	59.79	59.285	58.19	57.735	57.53	58.335	60.045	60.95	61.725	60.725	59.8	58.03	57.185	57.12	58.05	58.83	59.99	59.22	58.615	56.865	55.52	54.54	54.34	54.62	54.595	55.22	54.535	54.935	55.365	56.675	55.89	55.83	55.585	55.635	55.29	55.08	54.725	54.43	54.795	53.74	52.625	51.425	50.89	51.575	52.94	52.515	52.475	50.98	50.435	50.48	51.43	53.635	54.535	54.31	54.04	53.58	53.545	54.38	53.565	53.25	51.845	51.17	50.925	50.935	49.885	49.675	49.875	50.665	51.66	51.915	52.22	51.02	49.665	48.895	48.61	48.81	49.76	49.755	50.475	50.345	50.335	49.095	48.74	48.885	48.61	48.045	47.8	48.115	48.17	48.9	49.17	49.975	49.5	49.655	49.395	49.95	49.815	49.865	48.83	49.02	49.79	50.28	50.93	50.48	50.23	48.57	47.38	46.26	46.19	47.67	50.095	49.955	50.34	48.95	48.505	48.295	48.05	47.885	47.96	48.81	48.215	47.845	47.245	47.395	48.305	49.735	48.925	49.1	48.41	48.225	47.4	47.59	48.23	48.195	48.27	47.59	46.965	46.83	47.6	47.32	48.24	47.465	47.83	47.22	47.555	47.28	47.385	46.87	46.88	47.45	47.425	47.165	46.225	45.895	44.585	44.43	43.83	44.415	44.535	45.925	45.74	46.06	45.275	45.165	45.675	45.42	45.03	44.335	44.2	43.75	43.95	43.635	44.44	43.42	43.69	44.085	45.625	46.225	46.395	44.92	44.505	45.115	44.905	44.435	43.355	43.2	43.625	45.865	45.59	46.15	44	43.5	42.735	42.99	43.43	43.23	41.985	41.115	40.795	40.815	42.05	40.835	39.78	39.17	39.725	38.545	38.435	38.305	39.055	39.565	39.83	39.16	39.11	39.635	38.74	37.875	37.13	37.285	36.19	35.98	35.515	36.03	34.615	34.355	32.98	32.49	32.59	32.385	31.82	31.165	30.85	29.975	29.335	28.07	27.935	26.085	25.46	23.97	23.57	20.85	19.655	18.09	17.035	15.6	14.22	12.775	11.435	10.115	8.6	7.43	5.985	4.985	4	3.51	3.235	3.18	3.08	3.11	3.065	3.05	3.05	3.035	3.04	3.105	3.29	4.215	5.575	4.69	3.675	3.28	3.11	3.055	3.185	3.57	4.16	5.06	5.06	4.07	3.525	3.29	3.495	3.95	3.875	3.96	3.475	3.2	3.06	3.075	3.02	3.035	3.025	3.035	3.04	3.025	3.025	3.015	3.055	3.005	3.06];
emb1157dapi = [0	0	0	0.005	0	0.015	0.005	0.01	0	0.01	0	0.035	0.005	0.035	0.005	0	0	0	0.01	0.01	0.005	0	0.005	0.005	0.055	0.005	0.025	0.01	0.03	0.01	0.02	0.015	0.025	0.03	0.05	0.065	0.06	0.06	0.06	0.175	0.115	0.22	0.15	0.29	0.215	0.33	0.32	0.345	0.34	0.37	0.38	0.385	0.46	0.45	0.52	0.465	0.605	0.58	0.735	0.74	1.065	1.375	1.915	2.63	3.73	5.135	6.47	7.825	8.76	9.6	9.21	8.705	7.905	7.435	8.315	9.945	11.29	12.835	12.75	12.8	13.18	14.45	16.255	17.7	19.17	20.02	20.915	20.67	20.745	20.345	21.22	22.695	25.065	26.815	28.85	29.445	30.195	29.96	29.775	29.44	29.2	29.145	29.425	31.045	32.465	35.425	36.265	38.13	37.495	37.96	36.445	35.89	35.425	35.095	34.575	34.295	34.415	35.315	37.105	37.945	39.995	38.93	38.975	37.595	38.135	38.575	39.23	37.775	36.99	35.69	35.02	35.225	36.025	37.09	36.975	37.275	36.795	37.475	37.645	39.675	38.895	38.685	35.77	34.15	32.355	31.735	32.035	32.055	32.58	32.57	32.505	31.995	32.52	31.99	32.5	31.515	31.575	31.545	32.305	32.77	32.94	31.485	30.325	29.25	29.055	29.705	30.195	31.55	31.855	32.74	31.905	31.985	31.43	32.025	31.34	31.2	30.18	29.695	29.095	29.03	29.14	29.545	30.435	30.585	31.56	31.235	31.595	30.19	29.905	29.42	29.95	30.02	30.34	29.825	29.355	28.495	28.445	29.645	31.065	32.825	31.765	31.05	29.63	29.685	31.64	34.355	35.605	36.665	35.56	34.52	33.14	31.745	30.245	28.765	27.985	28.13	29.54	30.925	33.505	32.995	33.32	32.26	31.855	30.965	30.63	30.04	30.08	30.66	32.155	34.695	36.785	39.19	37.875	36.33	32.835	29.985	27.825	26.725	26.38	26.765	27.65	29.045	30.02	31.105	32.125	33.115	34.58	34.49	34.94	33.435	32.54	32.21	33.29	34.2	35.62	35.475	35.39	34.165	33.255	32.565	32.54	32.975	32.22	31.715	31.045	31.345	32.67	35.77	36.66	38.21	37.055	36.23	34.04	32.7	32.3	32.61	33.765	34.785	36.185	36.475	37.365	36.105	35.54	33.65	33.085	31.175	30.375	29.19	29.12	29.8	31.1	33.04	34.445	35.93	36.195	36.66	36.43	36.815	34.93	33.94	31.6	30.435	30.07	31.27	32.74	34.08	34.885	35.26	34.975	34.38	34.415	34.715	35.875	35.255	35.28	33.195	32.07	30.82	31.185	32.825	34.48	35.52	35.56	34.09	32.63	31.28	30.675	31.02	31.145	32.285	31.735	31.81	30.925	31.075	31.28	32.1	32.705	33.19	32.975	32.26	31.03	30.395	30.705	31.85	34.17	34.06	34.5	33.37	33.125	32.425	32.21	30.79	30.025	29.535	29.795	30.68	32.3	34.65	35.84	37.52	36.75	36.41	34.975	34.18	34.215	34.925	34.055	33.715	31.945	30.935	30.2	30.245	31.66	32.42	32.93	32.295	32.125	32.255	33.58	33.985	35.985	35.925	36.835	37.405	38.205	37.915	37.42	36.495	35.94	35.845	35.29	35.205	35.385	36.6	36.92	38.375	37.155	36.77	34.335	33.23	33.34	34.25	35.62	36.62	37.645	38.055	38.87	38.71	39.26	38.485	39.15	37.66	37.14	35.24	34.725	34.795	35.8	37.225	38.33	38.87	38.305	36.79	34.78	33.47	33.06	33.97	35.455	38.075	39.22	41.63	42.31	42.975	41.24	39.83	38	36.72	35.69	35.395	35.92	36.815	38.39	39.725	42.305	42.485	43.21	41.53	40.715	39.615	39.71	40.98	42.545	44.045	43.895	42.77	40.6	38.36	36.6	35.68	36.655	38.72	41.55	44.71	44.685	44.65	42.47	41.365	40.515	40.385	40.845	40.495	39.94	39.21	39.07	38.87	39.805	40.225	41.54	42.53	44.395	44.955	45.47	44.21	43.785	43.795	43.845	43.945	43.415	43.285	43.315	44.555	45.365	47.48	46.23	45.995	44.365	43.55	42.255	42.33	43.02	44.085	45.375	45.72	45.555	43.305	41.01	38.925	38.145	40.2	43.84	45.74	48.375	48.305	48.63	47.775	47.18	46.38	45.245	44.23	43.115	42.31	41.55	41.605	41.155	41.91	41.735	42.64	42.925	44.16	45.495	46.795	46.89	46.285	45.135	43.86	42.955	43.055	44.54	45.455	47.23	45.79	45.445	43.475	42.95	43.145	44.005	44.845	45.275	44.495	43.44	41.985	40.995	40.955	40.135	39.935	38.585	38.18	38.7	40.2	41.275	42.71	42.635	42.485	41.14	40.055	39.115	38.43	38.47	37.955	37.815	36.895	36.985	36.265	36.73	35.95	35.925	33.61	31.845	28.945	27.555	27.205	27.625	28.91	28.7	28.185	25.63	23.615	21.305	19.73	18.08	17.075	15.99	15.225	13.69	12.445	10.42	8.635	6.84	5.72	4.795	3.73	2.8	1.94	1.37	0.99	0.795	0.58	0.515	0.41	0.365	0.305	0.245	0.095	0.035	0.015	0.005	0.025	0.01	0.005	0.005	0.02	0.01	0.045	0.025	0.03	0.025	0.03	0.01	0.005	0.01	0.01	0	0	0.005	0	0	0	0.005	0	0.005	0	0	0	0.005	0	0.005	0	0	0.005	0	0];
emb1158cy5  = [3.47	3.1	3.285	3.095	3.265	3.15	3.225	3.2	3.16	3.19	3.1	3.415	3.17	3.435	3.085	3.49	3.11	3.39	3.18	3.495	3.23	3.345	3.34	3.335	3.455	3.285	3.495	3.275	3.62	3.33	3.785	3.555	4.015	3.7	4.025	4.23	5.3	8.095	12.765	21.03	29.14	37.885	50.72	67.695	79.31	91.845	93.935	98.165	103.985	112.88	117.94	125.625	129.37	134.11	137.295	141.7	147.58	152.92	160.52499	165.325	174.755	170.7	175.205	175.91	183.86501	179.97501	182.675	181.245	186.215	187.31	187.97	186.17999	186.94501	193.675	193.31	192.97501	184.85001	181.645	176.28999	177.72501	182.61501	190.28	191.755	191.05	179.425	173.455	170.965	168.75	165.985	162.705	162.125	161.00999	162.965	164.38499	170.47	163.53	160.42999	155.375	155.655	158.32001	160.83	159.05499	158.58	159.24001	159.295	160.19	158.97	159.08501	156.42	156.575	147.22	140.91	136.895	136.355	136.16	137.62	137.075	139.035	142.30499	143.595	144.10001	140.855	137.145	132.19	128.7	123.98	122.43	124.725	129.675	133.86	138.92999	135.83	131.325	122.145	118.38	118.495	121.08	126.195	128.63499	131.925	129.825	130	121.915	116.64	114.325	114.57	115.22	117.625	120.365	121.375	120.78	119.905	118.495	116.94	116.215	113.545	112.565	110.885	112.125	110.63	112.005	113.225	114.015	109.395	106.585	103.91	102.165	101.185	100.185	99.515	97.385	95.855	94.95	95.855	95.14	96.735	95.935	96.72	96.16	96.18	93.59	91.085	88.15	87.36	88.29	89.045	91.125	90.65	90.87	91.28	93.075	92.4	92.525	86.625	82.17	77.925	75.43	74.975	76.905	80.87	82.295	83.64	84.84	86.995	84.665	83.16	80.32	78.915	78.22	78.715	78.94	79.395	77.875	76.285	73.785	72.64	73.925	75.55	78.48	78.085	78.415	77.115	76.975	74.97	74.41	73.93	74.43	73.775	72.76	70.58	70.21	71.49	71.28	71	70.29	70.74	70.605	71.625	68.805	67.03	66.21	66.6	68.93	70.095	66.6	65.305	65.765	65.785	66.28	66.19	67.545	65.58	64.075	62.405	62.015	61.18	61.28	61.21	61.475	61.62	61.49	60.57	59.51	58.425	57.715	57.88	58.14	59.37	60.345	62.385	62.49	63.33	60.935	59.62	59.82	60.26	59.995	60.365	61.28	61.305	61.37	62.12	63.915	62.09	60.4	58.74	57.775	57.98	59.04	60.025	61.025	60.695	60.83	61.29	61.785	61.95	60.915	59.985	59.21	59.5	59.86	61.46	59.705	58.465	56.545	55.895	56.96	58.63	60.875	61.365	59.91	59.885	61.055	58.535	55.565	56.155	58.95	58.57	59.125	57.82	57.705	57.415	57.635	56.05	55.27	54.165	54.61	55.9	55.145	53.785	53.165	53.66	53.905	55.18	54.67	55.215	53.015	52.435	53.24	54.935	57.38	58.705	58.81	56.94	54.055	53.58	54.95	55.285	56.895	56.74	57.825	57.935	58.47	57.64	57.535	55.305	54.255	53.62	53.93	55.445	55.915	56.63	56.82	57.765	56.8	56.975	55.885	56.075	55.945	56.69	56.615	56.725	56.31	56.22	56.43	55.67	55.475	54.28	53.835	53.16	54.06	53.455	54.65	54.01	54.475	53.92	53.455	52.025	52.38	54.79	55.02	53.895	54.215	55.975	55.34	55.59	53.325	52.775	51.77	52.48	51.11	50.915	50.54	50.665	50.715	52.255	55.495	54.625	52.64	52.265	53.185	52.805	54.33	52.585	52.77	51.675	52.19	51.735	51.895	50.875	50.77	51.69	51.785	52.13	52.025	52.805	52.115	52.67	50.45	49.725	50.205	52.005	51.835	52.665	51.88	51.3	50.275	49.605	49.355	48.96	49.215	48.755	49.78	49.06	50.435	50.025	51.435	50.29	50.73	51.24	51.89	51.615	51.82	51.835	51.35	51.755	51.21	51.91	50.8	51.575	50.715	53.195	52.22	52.89	51.345	51.37	51.485	51.435	49.85	49.745	50.6	50.03	49.535	49.16	50.48	49.58	50.75	49.935	51.2	49.895	49.92	49.42	49.895	50.555	51.075	51.285	51.015	50.805	50.755	51.785	51.445	53.535	52.4	53.605	53.11	53.96	51.9	50.955	50	49.76	49.395	48.77	48.655	48.39	48.925	49.38	52.015	50.145	50.145	48.37	49.045	48.75	49.52	48.69	48.955	49.195	50.15	51.24	50.96	51.21	49	47.9	48.3	50.445	47.4	46.85	46.01	47.235	48.69	50.095	49.475	49.455	48.7	48.38	48.285	48	49.21	47.875	48.47	47.085	47.91	47.505	48.435	47.515	48.05	47.26	47.67	48.275	47.63	45.855	44.855	45.215	45.41	47.12	46.825	48.745	45.29	44.49	44.765	46.535	45.82	45.265	42.24	41.55	41.58	40.935	41.155	39.925	39.435	35.79	33.995	30.785	29.98	28.395	28.365	24.04	22.4	21.505	20.345	17.2	15.155	13.12	10.66	8.345	6	4.18	3.5	3.81	3.3	3.69	3.21	3.475	3.195	3.335	3.275	3.285	3.27	3.21	3.325	3.145	3.435	3.13	3.485	3.09	3.48	3.065	3.41	3.135	3.295	3.125	3.195	3.19	3.13	3.235	3.165	3.335	3.11	3.325	3.055	3.43	3.07	3.345	3.13	3.31	3.14	3.225	3.21	3.22	3.14	3.075	3.23	3.1	3.36	3.095	3.385	3.08	3.43	3.12	3.37	3.11	3.27	3.155	3.17	3.19	3.165	3.27	3.105	3.225	3.07	3.345];
emb1158dapi = [0.24	0.04	0.135	0.035	0.07	0.065	0.1	0.085	0.06	0.12	0.045	0.19	0.055	0.225	0.03	0.28	0.045	0.265	0.07	0.26	0.18	0.28	0.28	0.3	0.39	0.345	0.575	0.445	0.695	0.52	0.765	0.595	0.87	0.71	0.85	1.065	1.565	2.425	3.52	5.135	6.94	9.265	12.205	16.08	17.39	18.805	19.23	20.75	22.585	25.325	27.165	29.37	30.44	31.35	31.845	32.64	33.535	33.885	34.54	34.245	34.885	35.635	38.095	38.25	39.675	38.06	37.615	37.595	38.61	39.56	40.835	42.395	42.925	43.605	42.335	41.46	40.055	40.085	39.99	41.935	44.105	46.755	44.215	42.28	39.465	38.505	38.71	38.88	38.95	38.345	37.985	37.025	37.345	37.085	37.76	37.125	38.17	39.035	40.855	41.5	42.415	42.655	42.93	43.27	43.465	43.885	43.115	42.79	40.005	38.155	35.715	35.085	35.1	36.195	36.885	38.42	38.645	39.535	40.615	41.7	43.035	42.05	40.345	38.15	36.52	36.865	38.71	41.48	44.875	45.2	45.625	42.81	40.055	36.06	33.9	33.36	34.78	38.015	41.12	44.72	45.205	46.305	44.335	43.365	41.745	41.135	39.315	38.43	38.19	38.2	37.515	37.34	37.8	39.12	41.51	42.675	44.63	44.36	45.005	44.635	45.625	45.225	45	42.87	41.145	39.41	38.59	38.905	38.76	38.61	38.015	38.44	36.975	36.06	34.53	34.32	34.695	35.985	36.12	36.275	35.415	35.33	35.8	36.575	37.73	37.58	37.53	38.705	41.03	43.43	47.17	47.385	47.81	42.6	38.265	33.465	31.385	32.51	35.425	40.15	43.06	45.595	45.345	45.18	42.25	39.96	37.57	36.615	37.195	38.905	40.69	42.01	41.04	39.72	37.86	37.59	39.025	40.18	41.875	42.455	43.735	42.67	42.46	40.155	38.975	37.82	37.48	37.04	36.75	36.23	35.66	34.605	33.605	33.27	34.39	36.73	37.085	38.26	36.46	36.03	35.625	36.185	36.425	36.22	34.395	33.3	32.755	33.575	35.405	36.345	37.245	35.895	34.915	32.9	32.14	31.565	32.205	33.065	34.41	35.19	35.555	34.695	33.64	32.61	32.37	32.89	33.845	35.865	36.65	38.27	36.275	35.08	32.96	31.815	31.295	31.72	32.535	33.645	35.08	36.59	38.725	39.21	39.67	37.535	36.03	35.47	35.96	36.895	38.57	39.015	39.2	38.075	38.275	39.935	41.555	43.425	42.91	41.505	39.955	39.205	39.02	39.935	37.065	35.14	32.835	32.575	35.09	38.275	41.775	43.845	44.28	42.58	39.655	36.695	34.955	35.085	36.7	37.57	39.19	38.24	38.125	37.66	37.79	37.05	37.62	39.61	41.315	42.76	40.925	37.99	35.12	33.215	34.2	36.53	37.515	39.275	39.005	39.685	41.015	43.2	46.51	48.395	48.595	47.16	45.49	44.155	44.01	43.075	42.945	42.195	42.53	42.455	42.965	41.525	40.44	38.69	38.085	38.51	38.9	39.61	40.175	41.465	41.76	43	44.065	46.49	47.84	50.06	51.335	52.89	52.675	52.175	51.095	50.365	49.275	47.415	45.825	43.83	42.72	42.1	42.925	43.795	45.66	45.06	44.915	43.465	42.885	43.2	44.595	47.01	48.465	49.69	49.08	48.625	46.17	44.085	43.865	45.18	45.85	46.905	44.825	43.505	41.735	42.185	45.12	47.475	49.47	49.04	47.66	47.53	48.575	49.725	52.33	50.6	49.78	47.665	46.53	46.36	47.425	49.935	51.45	51.37	50.085	48.245	48.09	49.46	48.305	47.755	45.795	45.095	47.42	50.43	51.96	53.115	51.55	50.73	50.505	49.95	49.36	48.66	48.39	47.225	47.325	46.765	47.555	48.585	51.055	53.24	55.57	54.075	53.385	53.26	54.28	56.21	56.545	56.56	55.14	54.525	52.075	50.705	50.745	52.4	54.355	56.365	54.72	53.905	51.9	51.46	52.64	53.745	54.805	54.485	54.335	53.67	54.86	55.345	57.335	57.695	58.95	56.655	55.29	53.2	52.34	52.685	53.895	55.56	56.24	57.265	57.535	58.965	57.125	56.745	53.96	53.21	54.45	57.035	58.205	59.43	57.825	56.15	53.895	52.78	52.49	52.94	54.51	53.755	54.105	53.36	54.7	52.785	52.23	49.315	48.3	48.345	50.4	54.105	56.455	57.35	55.275	52.705	51.16	51.39	52.48	55.7	54.61	54.96	52.275	51.115	49.93	50.1	50.68	51.77	53.205	52.78	51.805	50.14	49.79	50.215	51.985	51.58	52.55	48.81	47.235	47.375	49.275	50.96	51.86	50.77	49.715	48.635	46.29	44.19	43.415	44.225	44.855	47.08	45.22	44.875	42.075	40.82	40.745	41.17	40.395	39.03	36.25	34.555	33.795	32.425	31.93	28.8	26.295	22.91	20.64	19.2	18.58	16.6	15.305	13.5	12.335	10.63	8.72	6.245	4.4	3.04	2.05	1.375	1.01	1.06	0.82	0.95	0.85	0.885	0.725	0.745	0.67	0.63	0.575	0.47	0.48	0.255	0.495	0.255	0.49	0.16	0.395	0.115	0.355	0.08	0.215	0.085	0.12	0.095	0.105	0.15	0.085	0.2	0.04	0.175	0.02	0.225	0.03	0.195	0.015	0.12	0.06	0.135	0.075	0.08	0.09	0.045	0.155	0.065	0.155	0.02	0.23	0.035	0.16	0.04	0.15	0.04	0.125	0.05	0.075	0.08	0.06	0.085	0.02	0.18	0.025	0.195];
emb1159cy5  = [3.01	3.015	3.02	3.04	3.005	3.075	3.025	3.05	3.025	3.065	3.01	3.055	3.01	3.06	3.005	3.04	3.045	3.07	3.035	3.025	3.055	3.03	3.04	3.005	3.11	3.02	3.085	3.015	3.09	3.025	3.075	3.035	3.03	3.02	3.04	3.06	3.05	3.1	3.045	3.11	3.035	3.17	3.045	3.13	3.04	3.13	3.055	3.09	3.06	3.08	3.055	3.065	3.075	3.05	3.085	3.07	3.29	3.555	4.245	3.935	3.99	3.425	3.26	3.145	3.28	3.235	3.275	3.34	3.325	3.48	3.455	3.66	3.56	3.79	3.675	4.005	3.91	4.185	4.19	4.5	4.885	6.66	10.695	16.22	24.145	29.685	35.965	45.02	58.825	65.695	76.5	79.1	86.53	94.175	104.22	114.195	123.28	125.29	130.38499	137.285	145.005	153.78999	158.12	164.08501	170.14	183.34	183.28	189.44501	180.78999	177.72501	175.345	177.185	173.78999	170.215	164.91	164.30499	165.91499	167.675	172.675	171.67999	172.86501	171.245	173.755	168.97	167.845	158.97	153.755	149.175	149.82001	153.27499	156.97	159.545	162.345	164.94501	160.345	154.645	148.515	145.07001	146.21001	150.405	148.11501	146.96001	139.28	135.69	135.185	137.11	139.63	138.86501	133.63499	131.2	131.7	133.22501	135.94501	133.33501	132.12	130.24001	130.85001	131.185	132.715	131.5	130.83	127.54	124.915	122.78	122.21	123.195	124.43	127.435	124.785	122.33	120.255	120.095	121.41	123.25	122.125	122.015	122.565	122.565	120.445	117.23	112.815	109.3	106.46	106.92	109.33	112.655	117.405	113.735	110.535	107.375	106.35	109.52	112.715	114.58	114.055	110.185	105.415	101.075	99.975	101.645	102.495	104.25	103.395	102.93	98.345	94.845	93.735	94.725	97.25	99.25	100.09	100.505	100.67	100.59	100.7	99.29	97.875	95.39	93.805	93.32	93.8	94.61	94.865	90.88	88.505	88.915	90.455	92.675	93.19	92.45	91.535	91.08	92.57	95.415	97.075	99.31	96.475	94.27	92.065	90.395	89.615	89.525	90.115	89.88	88.695	87.55	86.55	86.725	87.63	87.12	87.075	82.915	79.545	78.925	79.46	80.64	82.25	84.13	86.225	89.055	90.92	91.82	89.86	87.065	85.47	84.72	84.165	84.205	83.605	84.11	84.01	83.86	82.12	82.08	84.435	85.905	86.335	85.085	83.315	81.21	79.345	77.745	77.175	76.06	75.695	74.82	74.675	74.315	74.71	75.95	76.875	77.62	76.45	73.77	72.045	70.825	71.475	73.055	74.485	77.11	75.265	74.69	72.64	71.18	69.725	68.96	68.775	69.39	71.345	72.315	73.15	71.585	69.5	69.17	69.575	70.245	71.49	70.685	70.26	68.295	67.97	69.09	69.77	69.515	69.11	68.91	69.265	70.4	70.105	70.095	68.615	67.65	65.31	63.935	64.205	64.975	65.89	66.71	66.335	66.45	67.545	67.665	67.56	65.62	63.37	63.03	63.705	64.18	65.4	63.495	62.325	60.78	60.125	60.275	60.565	60.605	60.075	59.255	58.02	56.72	57.455	59.52	58.84	58.66	56.645	55.8	56.81	57.965	57.785	57.66	57.815	58.4	59.3	59.185	58.97	58.625	58.675	58.28	58.4	56.16	54.595	54.9	55.645	57.4	58.58	57.27	56.555	56.195	55.525	54.485	53.825	54.245	54.005	54.675	54.665	55.005	53.405	52.53	51.9	51.875	52.76	53.45	53.325	53.71	54.795	54.49	53.495	52.635	52.625	53.115	54.455	53.89	54.255	53.55	53.52	53.825	54.385	54.935	54.775	53.52	52.985	53.07	53.145	53.65	54.22	55.685	55.24	55.485	53.795	52.915	52.04	51.975	51.905	52.535	53.525	53.865	53.7	53.14	52.84	52.175	51.99	50.9	50.495	50.585	51.29	50.695	50.755	50.77	51.005	50.35	50.685	51.96	51.785	50.765	50.415	51.01	50.485	50.545	49.425	49.07	48.865	49.385	49.82	50.745	51.36	51.965	50.86	50.13	49.2	49.245	50.405	50.36	50.665	50.13	50.495	49.825	50.22	49.905	50.635	50.045	49.575	48.64	48.175	48.105	47.725	47.735	47.5	47.33	47.69	48.825	48.74	49.435	49.61	50.9	49.94	49.535	48.715	48.24	47.61	47.885	49.175	49.01	48.675	48.11	48.31	47.885	48.405	47.6	47.99	48.74	50.335	49.125	49.19	48.895	48.7	47.655	47.305	47.95	48.01	48.63	48.315	48.955	48.09	48.09	47.58	48.345	46.945	46.7	46.61	46.54	46.205	46.415	46.92	46.79	46.695	47.185	48.645	47.875	48.01	47.11	47.345	46.42	46.72	46.7	47.4	47.6	48.25	48.23	48.325	48.36	47.7	47.36	46.85	47.37	46.645	47.44	46.245	46.68	46.875	47.875	47.22	47.42	47.09	46.955	46.95	46.44	45.48	45.535	47.01	46.295	46.6	46.47	47.315	45.41	45.085	44.39	44.275	43.385	43.245	42.47	42.105	42.82	42.59	43.07	41.89	41.885	41.085	42.2	42.275	43.715	41.23	40.005	38.48	38.21	37.96	38.03	37.99	36.85	35.955	34.495	33.81	32.375	32.45	29.985	29.415	27.21	26.265	24.455	23.115	20.985	19.92	19.065	17.92	16.69	14.14	11.96	10.22	8.915	6.575	4.675	3.77	3.35	3.155	3.115	3.03	3.05	3.04	3.045	3.06	3.025	3.045	3.02	3.055	3	3.05	3.01	3.07	3.015	3.05	3.015	3.03	3.01	3.005	3.01	3.005	3.035	3.02	3.06	3.025	3.04];
emb1159dapi = [0	0.005	0.005	0.015	0.01	0.01	0	0.005	0.005	0.035	0.005	0.01	0	0.005	0.025	0.045	0.02	0.035	0.02	0.01	0.005	0	0.025	0	0.02	0	0.025	0.005	0.035	0.005	0.015	0.005	0.025	0	0.01	0.02	0.015	0	0	0.04	0.01	0.02	0.005	0.03	0.005	0.035	0.005	0.045	0.02	0.03	0.04	0.015	0.05	0.015	0.06	0.02	0.13	0.05	0.245	0.125	0.295	0.165	0.33	0.26	0.355	0.365	0.43	0.495	0.555	0.695	0.705	0.78	0.77	0.845	0.765	0.815	0.865	0.97	0.935	1.03	1.165	1.42	1.99	2.855	4.05	5.24	6.715	8.72	11.495	13.16	15.535	15.98	17.585	19.98	23.4	26.46	28.935	30.415	32.185	34.45	36.23	37.83	38.825	40.595	43.58	47.91	48.915	50.76	48.275	46.635	44.31	42.83	41.085	39.98	39.33	39.7	41.475	42.25	43.055	42.12	42.07	42.02	42.925	42.165	42.2	39.855	39.045	39.36	40.525	41.785	43.04	44.335	44.735	44.535	42.355	40.14	38.405	37.995	38.2	39.34	37.915	36.975	34.635	33.82	34.75	36.2	38.085	38.5	37.75	36.76	36.235	35.685	35.88	34.785	34.49	34.385	35.495	36.91	38.49	38.745	38.81	37.73	36.935	36.345	36.365	36.99	36.64	36.27	34.465	33.05	32.49	32.805	33.5	34.72	35.815	37.44	39.385	40.755	40.915	38.82	34.845	31.68	29.205	29.575	31.645	34.04	37.075	35.845	34.92	33.935	34.055	35.855	37.795	39.39	39.53	37.81	35.94	34.135	33.46	33.54	33.565	34.06	33.14	32.585	30.825	29.965	29.895	30.745	32.1	33.475	34.135	34.835	35.68	35.975	36.17	35.51	35.135	34.23	33.735	33.97	34.72	34.155	33.65	31.435	29.96	29.425	29.535	30.525	31.875	33.565	34.8	36.415	37.805	39.43	39.69	40.395	39.34	38.59	37.585	37.5	37.425	36.765	35.49	34.175	32.765	32.295	32.75	33.505	34.875	34.375	33.975	31.82	30.27	29.595	29.36	29.6	30.125	30.565	31.33	32.26	32.935	33.235	32.59	31.925	31.355	31.22	31.175	31.81	31.605	32.285	32.795	33.925	34.935	36.42	38.53	40.41	42.17	42.31	41.68	40.045	38.665	37.415	36.8	36.065	35.76	35.16	35.33	36.225	37.395	38.375	38.765	37.715	35.67	33.09	31.605	30.93	32.035	34.21	36.045	38.42	39	39.88	39.095	38.56	36.69	35.19	34.06	33.575	33.745	33.71	33.715	33.33	33.13	33.465	34.65	35.675	37.22	37.795	38.36	37.145	36.1	34.57	33.52	33.345	33.525	34.24	35.34	36.935	37.875	39.04	38.445	38.035	36.06	34.855	35.12	35.82	35.94	36.025	35.62	35.705	36.38	36.46	36.215	34.69	32.985	31.335	30.39	30.37	31.195	31.605	32.39	32.95	34	35.65	36.765	37.055	36.415	34.955	33.835	33.145	34.17	36.335	37.425	38.705	37.77	37.355	36.09	35.27	34.205	33.675	33.525	34.325	35.84	37.155	38.44	38.81	39.075	38.66	38.675	37.6	36.96	35.66	35.185	35.485	35.965	35.955	35.99	35.61	35.165	34.945	35.45	36.62	38.11	40.305	40.56	41.105	38.785	37.03	35.105	34.14	34.73	35.82	37.545	39.12	40.81	41.37	41.235	40.215	39.23	39.23	40.19	40.39	40.98	40.565	40.225	38.43	36.95	35.175	34.33	34.785	35.915	37.665	39.495	41.745	42.76	43.995	43.39	43.205	40.855	39.08	37.51	36.79	37.17	37.635	37.455	37.195	36.825	36.61	36.695	36.31	35.995	36.395	37.485	40.34	43.88	45.675	47.19	45.18	43.08	40.14	38.24	37.355	37.345	38.375	39.37	40.535	40.845	41.45	40.765	40.52	40.21	40.585	41.905	43.51	43.825	43.5	41.425	40.47	40.29	41.56	43.965	45.51	47.365	47.825	48.725	48.265	48.55	48.14	48.48	47.81	47.04	44.385	41.71	38.665	37.47	37.755	39.335	41.86	43.62	45.79	45.975	46.76	47.35	48.775	48.41	48.25	45.215	43.165	41.995	43.105	46.43	49.065	51.415	51.34	51.265	48.815	46.655	45.425	45.24	46.41	48.47	50.45	52.265	53.035	52.745	50.845	49.25	48.2	48.655	50.265	50.575	51.305	49.495	48.655	46.79	46.15	46.79	48.34	49.335	50.375	49.78	49.245	48.49	47.7	47.425	48.185	50.2	51.29	53.165	50.395	48.665	46.815	46.375	47.75	49.785	51.585	52.855	53.445	53.145	52.195	50.68	49.85	48.795	48.155	46.295	45.665	44.65	45.055	45.8	47.33	48.635	49.96	51.04	51.44	50.835	49.03	46.865	45.775	45.665	45.325	45.685	44.215	44.165	43.885	45.03	45.355	45.475	43.705	42.745	42.065	42.3	43.455	44.435	45.615	44.86	44.065	42.425	41.95	40.8	40.575	38.52	37.265	35.53	34.98	35.435	36.135	37.07	35.875	33.835	31.415	29.605	28.48	28.105	26.185	25.36	23.19	22.135	20.14	18.445	16.085	14.445	13.225	12.105	10.78	8.745	6.36	4.8	3.63	2.495	1.725	1.21	0.895	0.685	0.62	0.53	0.53	0.495	0.43	0.385	0.28	0.2	0.105	0.215	0.09	0.15	0.03	0.13	0.005	0.03	0.01	0.025	0.025	0.055	0.02	0	0.03	0.005	0.02	0.005	0.025];
emb1161cy5  = [3.52	3.38	3.49	3.395	3.52	3.39	3.445	3.42	3.45	3.545	3.465	3.54	3.47	3.655	3.51	3.69	3.51	3.625	3.57	3.715	3.55	3.67	3.635	3.68	3.67	3.615	3.695	3.66	3.77	3.67	3.83	3.71	3.88	3.725	3.845	3.765	3.845	3.9	3.9	3.94	3.965	4.11	4.105	4.205	4.165	4.425	4.58	5.245	7.13	10.625	20.755	31.87	43.87	55.53	64.295	71.785	78.285	85.38	94.96	98.86	105.195	110.26	118.83	122.75	131.53	130.515	133.23	131.355	133.09	135.315	138.61501	139.485	141.17	143.66	143.87	144.78	145.72501	150.005	145.035	142.64999	135.11501	132.22	130.74001	134.19	135.73	137.345	135.605	133.325	129.785	128.72	130.11501	128.99001	128.785	125.7	124.47	124.915	128.64	126.575	126.445	121.99	119.66	116.925	115.48	112.305	109.52	107.265	105.725	106.055	105.21	105.4	104.195	104.6	104.15	105.38	103.48	101.82	97.275	95.155	95.225	96.325	97.535	96.14	93.385	89.51	86.52	86.23	87.85	90.645	94.58	94.595	94.73	90.805	88.83	88.235	88.57	88.355	87.385	85.95	84.08	82.995	82.06	82.39	81.775	82.58	82.855	84.125	84.15	84.035	79.36	76.55	75.43	75.04	75.6	76.34	77.51	77.2	76.98	76.485	76.865	76.915	77.905	78.305	79.85	78.315	77.015	73.865	71.83	70.93	70.47	69.895	70.555	72.475	72.4	72.405	69.06	66.76	65.585	65.835	65.89	66.325	67.155	67.195	66.045	65.19	64.385	65.275	67.88	69.155	70.7	68.705	66.95	65.105	63.92	64.5	65.52	65.85	66.125	65.06	63.475	60.9	59.05	57.94	58.635	60.68	60.625	60.58	60.06	60.32	60.425	61.005	60.925	61.21	59.965	59.265	58.975	59.415	60.715	61.355	61.67	60.38	59.36	59.27	61.07	61.17	62.13	60.145	59.135	59.545	60.685	61.085	61.74	61.765	62.015	62.565	61.65	60.295	59.095	58.31	58.45	59.7	59.115	59.595	60.285	61.295	61.75	62.025	61.065	60.2	59.175	59.09	59.805	59.95	60.5	59.905	60.51	58.88	58.32	57.615	57.68	58.06	58.945	60.3	60.585	59.705	58.775	57.56	57.005	57.21	56.675	56.675	56.415	56.985	56.75	57.415	57.045	57.03	55.345	54.92	55.57	56.62	57.305	57.245	56.915	56.065	55.405	55.005	55.68	55.75	56.46	56.58	57.535	56.945	56.44	55.095	54.37	54.065	54.975	56.855	57.605	58.47	57.265	56.375	55	54.155	53.865	54.3	55.45	56.685	55.295	54.535	53.935	54.19	55.08	55.845	56.745	55.82	54.955	54.08	53.95	53.405	53.46	54.01	54.97	55.205	55.54	54.605	54.215	54.1	54.595	55.455	55.11	54.89	53.935	53.52	53.655	54.6	52.595	51.83	51.82	52.555	53.17	53.905	53.56	53.21	52.69	52.18	52.005	52.11	53.015	52.055	51.685	50.55	51.015	52.085	53.875	53.755	54.075	52.845	52.53	53.06	53.34	53.855	53.56	53.61	52.41	52.185	51.495	52.155	51.285	51.595	51.725	52.59	53.335	54.375	54.65	54.52	54.21	53.585	53.26	52.75	52.795	51.885	52.265	52.36	53.53	51.94	52.265	52.04	52.395	52.11	51.95	51.75	51.38	50.875	50.67	51.685	51.96	53.52	52.035	52.145	51.11	51.325	49.96	49.49	49.875	50.945	51.605	52.17	52.955	51.9	50.43	49.765	50.26	50.03	50.915	50.505	51.695	50.86	51.175	50.86	51.335	51.41	52.19	53.49	53.235	52.07	51.04	50.81	50.65	51.13	50.23	50.895	50.675	50.995	49.22	48.5	47.785	47.93	48.375	49.34	50.545	50.37	49.96	48.72	48.36	47.475	47.525	46.74	46.88	46.55	47.255	47.61	47.815	46.355	45.815	46.32	46.5	46.995	46.88	46.915	46.115	46.065	44.52	44.16	43.455	43.795	44.555	45.715	45.12	45.265	45.385	45.64	45.475	45.01	45.15	46.19	48.655	46.85	46.5	45.35	45.655	45.09	45.49	44.585	44.405	44.185	44.03	43.575	43.33	43.54	43.685	44.62	43.61	43.185	42.325	42.575	42.455	43.14	42.7	43.005	43.17	43.535	43.385	43.335	43.23	43.16	43.61	43.28	43.59	42.705	42.915	43.685	45.595	44.52	44.755	44.29	44.51	43.78	42.645	41.06	41.13	42.21	41.715	41.47	41.71	43.04	42.17	42.19	41.53	42.07	42.395	43.22	42.695	42.095	40.895	39.81	38.795	38.565	39.35	39.16	39.64	38.36	38.185	38.06	39.035	37.655	37.125	36.245	35.915	35.35	34.765	34.275	33.63	33.74	32.455	31.68	30.65	30.445	29.64	30.085	27.495	25.87	23.58	22.48	21.23	20.155	18.68	16.33	13.35	10.965	9.305	7.455	5.725	4.53	3.8	3.485	3.54	3.225	3.32	3.165	3.24	3.185	3.16	3.15	3.11	3.205	3.14	3.295	3.14	3.235	3.065	3.195	3.125	3.21	3.095	3.1	3.09	3.14	3.115	3.15	3.25	3.275	3.38	3.33	3.455	3.195	3.315	3.095	3.225	3.055	3.16	3.08	3.13	3.09	3.085	3.1	3.075	3.115	3.09	3.21	3.11	3.27	3.06	3.1	3.065	3.11	3.055	3.065	3.06	3.105	3.07	3.07	3.145	3.09	3.125	3.085	3.115	3.05	3.15	3.055	3.17	3.06	3.095	3.105	3.14	3.125	3.15	3.175	3.105	3.08];
emb1161dapi = [0.035	0.005	0.005	0.005	0.02	0.01	0.005	0	0.005	0	0	0	0	0.035	0	0.02	0.005	0.04	0.01	0.025	0.01	0.01	0.005	0.015	0.02	0.005	0.045	0.025	0.06	0.025	0.165	0.065	0.265	0.15	0.325	0.2	0.34	0.345	0.52	0.485	0.5	0.58	0.635	0.73	0.72	0.835	0.85	1.195	1.67	2.63	4.36	6.38	8.745	11.105	13.09	15.08	17.64	19.745	21.755	22.98	24.7	26.255	29.09	30.005	31.675	31.215	31.515	31.585	32.71	34.315	35.89	37.135	38.2	39.11	39.37	40.3	40.41	41.17	39.695	39.025	37.06	36.57	36.41	37.44	37.975	38.315	37.22	36.5	36.505	36.795	37.835	37.545	37.615	36.735	36.775	36.96	38.23	38.315	38.535	37.615	37.055	35.93	35.355	34.91	34.835	34.86	34.27	33.8	32.85	32.21	32.71	34.34	35.64	37.305	36.29	35.725	35.13	35.28	35.935	36.595	36.84	35.635	33.33	31.32	30.06	30.815	32.615	34.825	37.71	36.915	36.285	33.765	32.495	32.345	32.525	32.255	31.975	31.815	31.545	31.64	31.31	31.575	31.9	32.965	33.675	34.93	34.495	34.02	32.295	31.46	31.225	31.635	32.38	32.965	33.74	33.455	33.11	32.275	32.02	31.93	32.735	33.285	34.085	33.29	32.33	30	28.71	28.09	28.115	28.71	30.03	32.145	32.7	33.445	31.865	30.58	29.225	28.905	30.06	31.255	31.215	31.06	30.065	29.605	29.9	30.28	30.925	30.565	30.215	28.405	26.79	26.055	26.14	28.03	29.92	30.095	30.375	29.505	28.75	27.89	27.3	26.65	26.2	26.275	26.57	27.275	27.165	27.5	26.575	26.225	25.245	24.975	25.095	25.9	27.715	29.785	31.85	32.525	32.255	30.175	27.89	26.76	26.44	26.89	27.71	27.56	27.79	28.095	28.675	29.545	30.31	30.94	31.545	32.285	32.34	32.19	30.97	29.97	29.115	28.91	29.61	30.665	30.82	31.11	30.545	30.195	29.795	30	30.82	31.92	33.805	34.795	35.805	35.16	34.73	33.685	33.26	32.215	31.755	31.71	32	32.155	32.18	31.745	31.255	30.975	31.38	32.485	33.63	35.26	34.795	34.555	34.15	34.48	33.845	33.52	32.585	32.3	32.69	32.91	33.16	32.06	30.4	28.58	27.16	27.83	29.56	32.26	35.38	36.055	36.445	34.135	32.245	30.82	31.08	33.625	36.365	39.36	39.975	39.495	37.215	35.09	33.87	33.13	33.625	34.62	35.555	36.6	36.495	36.11	34.685	33.98	34.23	34.87	35.88	35.41	34.935	33.98	33.6	33.155	33.36	34.375	35.6	36.02	36.29	35.525	35.17	35.175	35.83	37.345	37.745	37.745	37.635	38.05	37.675	37.73	36.115	35.215	35.145	35.96	38.275	40.04	40.585	40.38	39.43	39.205	39.8	40.15	40.655	39.165	37.895	36.525	35.725	35.62	35.99	35.84	36.195	36.86	37.925	39.25	40.705	42.55	43.235	43.66	42.055	40.43	39.1	38.395	38.995	40.34	42.015	43.275	41.825	40.155	37.87	37.36	38.24	38.94	40.06	40.415	40.985	41.69	43.225	42.895	43.07	41.62	40.86	40.74	41.2	42.275	43.59	44.85	45.17	44.81	44.12	43.78	43.8	44.595	44.715	45.755	45.46	45.525	43.88	42.905	41.62	40.73	39.64	39.36	40.185	41.89	44.25	44.49	44.54	42.11	40.125	39.725	40.915	43.135	45.535	46.315	47.11	46.19	45.22	43.705	42.555	41.805	41.405	41.645	42.33	43.79	44.79	46.425	45.23	44.34	41.955	40.76	40.055	40.695	42.725	44.8	47.065	47.435	47.245	45.8	44.615	43.825	44	44.135	45.265	46.08	47.225	47.85	48.325	46.83	45.34	43.845	43.625	44.695	45.81	47.575	46.725	46.1	43.85	42.53	42.28	42.895	44.4	46.16	46.725	47.04	45.7	44.215	43.025	43.19	44.85	45.84	47.225	46.575	46.3	45.175	45.19	45.47	46.315	46.17	46.115	45.225	43.88	41.655	40.665	41.29	42.56	44.64	45.04	45.835	44.265	43.29	43.03	43.76	44.815	45.77	43.875	42.655	41.75	42.015	43.625	44.435	44.96	44.15	43.59	42.6	42.38	43.3	45.145	45.555	46.32	44.93	44.025	43.435	43.32	43.535	42.55	41.035	39.9	39.73	40.745	42.805	43.095	43.93	42.92	42.665	42.01	41.82	40.565	39.5	38.46	38.525	39.16	39.865	41.1	40.3	39.665	38.045	37.415	37.625	38.66	37.84	37.64	37.35	37.565	37.315	36.32	34.24	32.115	30.225	29.15	28.67	28.265	28.615	27.27	26.665	24.33	22.965	20.505	18.735	16.865	15.075	12.855	10.56	7.895	5.765	3.84	2.55	1.58	1.085	0.975	0.785	0.805	0.66	0.705	0.595	0.59	0.485	0.395	0.335	0.275	0.275	0.165	0.23	0.125	0.195	0.06	0.15	0.05	0.11	0.055	0.1	0.025	0.04	0.045	0.035	0.065	0.05	0.055	0.03	0.095	0.055	0.105	0.03	0.07	0.015	0.035	0.02	0.06	0.03	0.025	0.035	0.045	0.065	0.02	0.055	0.03	0.065	0.035	0.085	0.04	0.03	0.005	0.015	0.03	0.025	0.015	0.02	0.03	0.035	0.03	0.015	0.035	0.01	0.035	0.035	0.065	0.015	0.05	0.02	0.025	0.025	0.02	0.015	0.02	0.02];
emb1163dapi = [0.015	0.005	0.005	0.005	0.005	0.02	0	0.01	0	0.02	0	0.005	0	0	0	0.005	0	0.005	0.015	0.015	0	0	0.03	0	0.01	0	0.015	0	0.045	0	0.02	0	0.01	0.03	0.025	0.06	0.045	0.045	0.045	0.085	0.065	0.22	0.105	0.21	0.21	0.36	0.285	0.325	0.455	0.515	0.55	0.575	0.64	0.64	0.785	0.755	1	1.34	2	3.21	4.69	6.665	8.695	10.625	12.29	13.695	15.39	18.13	20.07	21.98	23.03	24.465	26.005	28.58	29.085	30.175	29.145	29.42	30.555	32.235	33.86	34.27	33.225	32.49	31.77	32.475	34.645	35.51	36.725	36.725	37.27	36.35	36.24	36.295	36.62	36.49	35.935	35.11	34.98	35.075	35.64	37.09	37.345	37.965	37.715	38.23	36.17	34.585	32.785	32.365	34.15	36.01	37.18	37.47	36.61	35.525	34.38	33.62	33.72	33.7	34.24	35.025	36.25	36.515	37.065	36.485	36.395	35.875	35.865	36.165	36.275	36.245	35.095	33.35	31.265	29.665	29.255	29.55	29.865	30.65	31.035	31.925	32.545	32.985	32.215	32.24	32.935	33.81	35.005	34.93	34.63	33.42	32.405	31.88	31.92	32.585	33.41	33.095	32.885	32.195	32.525	33.86	35.55	37.435	38.365	39.01	40.025	41.61	42.1	43.005	40.93	39.185	37.05	36.19	37.565	38.72	38.885	37.26	33.74	30.72	28.225	27.375	27.205	27.485	28.365	26.995	26.33	25.57	25.665	26.86	28.495	30.61	32.285	33.285	33.44	32.65	30.965	29.07	27.59	26.525	26.535	27.28	28.3	29.71	30.185	30.955	31.11	31.045	30.225	29.99	30.46	31.74	33.62	35.45	37.505	37.305	37.025	35.13	33.815	32.455	31.9	32.375	33.31	34.185	34.775	34.5	34.49	34.53	34.055	33.59	33.38	33.53	33.92	34.79	35.085	35.765	36.12	36.705	36.575	36.28	35.125	33.87	32.565	31.84	31.83	32.725	34.225	34.555	35.115	34.235	33.925	33.485	33.68	35.58	37.745	39.425	40.13	39.355	38.14	36.82	35.57	34.67	33.695	33.15	30.93	29.1	26.56	24.975	25.03	25.785	27.98	29.89	30.985	31.34	30.93	30.52	30.405	31.095	32.285	32.285	32.71	31.46	30.68	29.475	28.745	28.62	28.84	29.285	29.5	29.515	29.21	28.96	28.645	28.735	28.535	28.625	28.14	28.09	27.98	28.305	27.53	26.88	26.045	25.695	25.735	26.58	28.365	29.915	31.31	31.085	30.92	29.495	28.235	27.19	26.94	29.28	31.91	34.725	36.715	36.615	36.075	34.77	34.375	34.755	34.64	34.605	32.805	30.91	28.905	27.53	27.7	28.19	28.385	28.945	29.375	29.41	28.535	27.875	27.445	27.89	29.07	29.39	29.87	30.255	31.01	31.435	32.31	31.8	31.325	30.23	29.455	28.65	27.645	26.56	26.13	26.3	26.59	27.35	28.5	30.22	30.5	31.125	30.69	30.675	30.78	31.215	31.57	31.48	30.795	29.675	28.115	27.71	28.11	30.26	33.565	35.54	37.76	35.97	34.455	31.995	30.475	29.99	30.46	32.095	33.48	34.83	35.285	35.115	33.48	31.48	30.19	29.485	30.775	32.9	34.725	36.73	37.19	37.395	36.485	35.6	34.645	34.305	34.72	35.06	35.73	35.425	35.265	34.39	33.795	33.09	32.74	31.895	31.655	31.91	33.06	34.87	36.1	36.77	36.985	37.07	36.905	37.065	37.645	39.195	38.64	38.62	37.46	36.77	36.72	37.62	39.485	41.15	42.155	42.14	41.455	40.34	39.125	37.94	37.3	37.84	39.18	38.96	39.05	36.985	35.68	34.91	35.305	37.14	39.095	41.18	42.14	42.675	42.095	41.43	41.04	41.3	42.34	44.09	44.22	44.59	43.42	42.65	41.73	41.39	41.44	42.305	44.085	44.815	45.26	43.84	42.65	42.285	43.055	43.775	45.165	45.24	45.705	45.02	44.78	44.55	45.065	46.365	46.25	45.855	44.7	43.955	44.195	45.285	43.845	42.93	41.3	41.33	43.165	44.985	46.02	46.8	47.09	47.09	46.855	45.195	44.005	43.37	43.94	43.93	44.69	44.015	43.895	42.66	42.31	42.5	43.565	45.6	46.925	47.31	46.75	45.85	44.065	42.955	41.36	40.88	40.01	40.43	40.25	40.81	39.685	39.235	38.925	38.735	38.59	38.315	38.18	36.71	35.42	32.85	30.865	29.37	28.69	28.36	28.565	26.95	25.385	22.365	20.165	17.985	16.24	14.66	12.965	11.235	9.12	7.115	5.06	3.245	2.065	1.425	0.985	0.885	0.77	0.76	0.71	0.715	0.725	0.62	0.595	0.49	0.565	0.405	0.43	0.23	0.365	0.14	0.185	0.095	0.115	0.09	0.07	0.04	0.03	0.055	0.025	0.01	0.01	0.04	0.005	0.01	0.005	0.03	0.01	0.01	0.005	0	0.005	0.005	0.005	0	0.005	0.005	0	0	0.01	0	0.03	0	0	0	0	0	0	0	0	0.005	0	0.005	0	0.02	0	0.01	0	0.03	0.005	0.015	0	0	0	0	0	0	0.01	0.005	0.005	0	0.015	0	0.01	0	0	0	0	0.005	0.005	0	0	0.005	0	0.005	0.005	0.01	0	0.01	0	0.005];
emb1163cy5  = [3.215	3.225	3.175	3.14	3.145	3.245	3.15	3.29	3.16	3.4	3.15	3.305	3.12	3.2	3.11	3.18	3.14	3.175	3.2	3.175	3.225	3.155	3.325	3.18	3.245	3.155	3.33	3.245	3.46	3.265	3.33	3.24	3.36	3.315	3.335	3.395	3.265	3.415	3.33	3.595	3.34	3.54	3.405	3.66	3.545	3.72	3.605	3.715	3.735	3.8	3.91	3.93	4.04	4.205	4.545	4.755	5.52	8.295	12.65	24.415	37.45	47.935	59.395	69.14	78.895	87.335	96.075	109.565	122.065	135.745	140.255	146.55	151.82001	163.88	168.645	176.72501	173.07001	172.72	171.89	177.955	184.845	189.97	189.21001	185.495	181.925	181.905	186.97	190.205	197.015	195.395	200.215	199.14	200.565	194.09	192.22501	193.77499	194.94	193.795	190.295	186.45	185.94501	189.155	191.31	196.52499	195.86	199.535	193.69501	192.11	182.25	178.33501	180.63499	184.31	187.095	188.44501	186.16499	184.84	184.83501	183.36501	183.27	178.86	179.22501	179.14999	181.75999	182.37	185.075	184.575	183.88499	179.58501	179.155	180.32001	181.28999	182.98	180.17999	175.86	170.575	167.31	167.67999	171.02	172.58501	175.36	175.17999	176.685	176.375	175.59	169.42	165.33501	162.25	163.21001	166.845	166.59	167.61501	164.7	163.88	157.905	154.11501	156.07001	160.13499	160.77	160.175	155.155	153.3	154.855	156.77	159.55	161.455	163.675	164.47	167.34	169.57001	175.16	173.60001	173.11501	165.63	160.22	158.705	160.22501	162.11	159.925	152.38499	143.11501	133.605	130.09	129.88	129.965	132.30499	127.68	125.345	122.555	121.185	120.78	120.93	121.055	121.965	123.125	123.205	123.2	120.285	115.645	110.85	107.335	107.125	108.805	111.09	114.415	115.8	118.635	121.19	123.34	122.96	122.315	121.2	120.855	121.74	124.545	128.925	129.515	130.59	125.97	122.505	118.86	117.63	116.805	116.395	115.715	114.39	111.46	110.675	111.89	113.305	115.49	116.535	118.395	118.065	119.36	118.88	119.575	116.62	114.51	112.165	110.955	109.735	108.73	107.475	107.41	109.455	108.24	107.1	104.365	103.655	103.56	105.02	101.69	100	97.4	97.165	99.495	101.73	102.97	103.465	104.025	101.075	97.38	94.645	93.575	93.405	94.45	91.265	88.995	86.79	86.56	88.65	91.23	92.85	93.25	92.505	91.81	92.105	92.695	94.555	94.61	95.17	95.96	98.135	97.71	97.68	96.46	96.125	96.65	96.405	95.1	93.975	93.57	93.875	95.655	93.77	92.365	88.045	85.085	81.92	80.22	77.57	75.22	71.7	70.195	69.635	70.265	72.315	73.805	75.395	74.225	72.705	70.49	68.97	67.335	66.68	69.55	73.1	74.72	75.825	74.645	73.645	72.91	74.285	77.58	80.025	82.79	81.355	79.885	75.895	72.77	68.865	65.91	65.19	65.14	64.8	64.415	63.235	62.7	62.815	63.68	65.015	62.625	59.81	58.93	58.945	60.835	63.1	62.27	62.025	61.025	60.555	59.63	59.045	58.315	57.355	56.12	55.9	56.925	56.77	56.86	56.9	58.345	58.125	59.11	59.215	59.875	59.095	58.29	56.81	56.065	55.7	55	54.635	54.78	55.715	56.09	57.085	57.155	57.815	56.455	55.775	53.565	52.245	52.125	53.2	54.85	56.045	57.495	59.025	62.125	61.815	61.835	60.125	60.24	58.785	58.38	57.05	56.055	54.67	53.75	52.67	52.79	54.885	56.605	58.425	58	57.71	57.325	58.125	57.1	56.595	52.575	50.235	49.645	49.9	50.105	50.485	50.795	50.52	50.4	49.9	49.65	49.41	50.71	51.31	53.095	51.7	51.475	50.21	49.67	49.145	49.16	48.605	48.205	48.1	48.13	48.725	48.05	47.88	47.46	47.945	47.815	48.345	46.56	45.935	45.645	46.135	46.69	47.34	48.09	48.2	48.2	47.08	46.5	46.26	46.935	46.68	47.48	46.81	46.795	45.425	45.125	45.17	45.21	45.92	46.22	46.31	46.14	46.305	44.34	43.215	43.17	44.345	44.11	45.28	44.845	45.09	44.73	44.7	44.405	44.435	44.92	45.435	46.485	46.6	47.345	47.77	49.145	46.735	45.57	43.67	43.235	43.57	44.045	43.35	42.975	42.595	42.77	43.49	43.605	44.525	44.96	46.04	44.535	44.345	43.75	44.245	43.64	43.79	43.525	43.355	43.365	43.38	43.405	43.81	45.215	44.55	44.735	43.835	43.73	41.385	40.85	40.27	40.71	40.46	40.575	40.39	39.835	38.615	37.765	37.53	36.835	36.655	35.46	35.455	33.965	33.905	31.8	31.015	29.27	28.31	26.545	25.195	23.08	21.415	20.325	18.42	16.515	13.88	11.75	9.315	7.675	6.12	5.095	4.085	3.6	3.25	3.24	3.245	3.23	3.21	3.175	3.215	3.165	3.24	3.165	3.28	3.135	3.285	3.14	3.275	3.135	3.185	3.065	3.14	3.16	3.14	3.15	3.13	3.22	3.13	3.215	3.055	3.185	3.065	3.24	3.16	3.31	3.135	3.115	3.15	3.135	3.065	3.09	3.14	3.055	3.1	3.025	3.2	3.065	3.165	3.08	3.165	3.045	3.125	3.055	3.045	3.05	3.055	3.08	3.06	3.12	3.08	3.235	3.07	3.21	3.05	3.14	3.11	3.165	3.105	3.105	3.09	3.105	3.08	3.065	3.07	3.04	3.11	3.045	3.155	3.05	3.225	3.035	3.1	3.06	3.1	3.055	3.085	3.13	3.08	3.105	3.05	3.055	3.02	3.175	3.045	3.14	3.065	3.15];
emb1164dapi = [0	0.005	0	0.005	0	0.015	0	0.03	0.06	0.115	0.24	0.365	0.325	0.27	0.145	0.07	0.035	0.01	0.01	0.005	0.005	0.005	0.015	0	0.02	0.005	0.025	0	0.01	0	0.005	0.005	0.005	0.005	0	0.025	0.01	0	0	0.04	0.01	0.04	0.005	0.01	0	0	0.015	0.025	0.01	0.01	0.025	0.01	0.045	0.01	0.1	0.035	0.2	0.075	0.215	0.155	0.265	0.275	0.385	0.44	0.51	0.57	0.585	0.66	0.64	0.735	0.825	1.245	1.99	3.185	5.24	7.495	9.495	11.265	12.34	13.865	16.225	17.84	19.675	20.285	21.1	21.68	22.97	23.375	24.65	24.77	25.54	26.255	27.865	29.85	31.33	31.675	31.995	32.325	31.865	31.645	31.59	32.09	32.32	33.49	33.515	34.265	33.87	34.385	34.895	35.68	36.11	35.93	34.9	34.105	33.71	33.665	34.245	33.665	33.585	32.975	33.13	33.29	34.15	34.97	35.765	34.83	34.155	33.135	32.7	32.69	32.665	33.32	33.235	33.495	33.615	34.555	35.495	36.63	35.705	35.095	33.935	33.92	35.025	35.67	35.605	34.595	33.26	32.65	32.895	33.205	34.165	33.475	33.3	32.51	32.44	32.655	33.545	35.545	36.755	36.925	35.4	32.82	30.5	28.55	28.73	30	31.925	34.32	35.205	36.385	36.2	35.895	33.9	32.27	31.025	30.9	31.895	33	34.205	34.76	35.69	34.815	34.09	33.31	33.05	33.425	34.155	33.51	32.99	32.33	32.465	33.2	33.04	32.3	32.12	32.605	33.67	35.45	35.68	36.48	34.87	33.935	33.275	33.345	34.105	34.69	34.43	33.69	32.575	32.005	31.75	32.35	33.6	34.18	35.06	35.87	37.06	36.74	36.545	34.96	33.455	31.785	31.16	31.785	32.575	33.71	34.82	36.11	36.435	37.03	36.16	35.385	35.235	35.81	37.095	38.42	38.735	38.595	37.185	35.705	34.225	33.57	33.69	34.43	35.785	35.925	36.31	35.525	35.435	35.435	36.055	37.13	37.74	36.735	36.06	35.535	36.23	37.75	38.11	38.235	36.86	35.75	34.705	34.075	34.555	35.485	36.405	37.005	35.83	35.36	35.855	36.89	38.485	38.7	38.535	36.965	35.26	34.105	33.6	34.15	35.195	36.075	36.795	36.12	35.85	35.71	36.19	37.1	37.54	37.685	36.98	36.3	35.24	34.715	36.22	38.675	41.3	43.7	43.075	42.035	39.07	36.91	35.41	35.535	37.145	39.255	41.945	43.19	44.305	41.78	39.365	37.25	36.3	37.115	38.27	39.34	40.71	42.155	43.225	43.73	42.48	40.155	38.06	36.345	36.745	37.995	38.27	39.04	38.18	37.67	36.96	36.63	36.67	37.815	40.045	42.115	44.16	45.23	46.14	44.925	43.415	42.065	41.405	41.57	42.27	41.875	41.8	40.77	40.15	39.625	39.655	40.635	42.05	44.085	44.615	44.925	43.225	41.865	40.92	40.925	41.735	43.08	44.235	45.35	44.75	44.23	43.41	43.095	43.17	42.795	42.565	41.75	41.28	40.905	41.1	41.555	42.22	41.59	41.305	40.85	40.395	39.575	39.305	39.68	40.36	41.425	41.74	42.4	42.335	42.78	42.49	42.625	41.105	40.44	40.6	41.84	43.575	44.425	44.32	44.415	44.82	44.575	44.63	43.67	42.84	42.09	42.14	42.13	42.585	42.095	42.615	44.35	46.325	47.65	47.845	46.715	44.91	42.825	41.205	40.46	40.255	40.825	42.97	45.765	46.345	46.91	45.125	44.1	44.165	44.505	44.51	44.155	43.715	44.49	46.07	46.07	46.2	44.335	43.17	41.605	41.24	42.38	44.045	45.91	46.845	45.46	44.075	42.7	42.785	43.84	44.59	46	45.85	46.08	45.065	44.57	44.35	44.785	44.955	45.22	45.05	44.515	43.015	41.505	39.995	39.87	40.815	42.545	45.085	45.175	45.99	45.435	45.895	46.76	47.885	48.145	48.115	46.995	46.075	45.345	45.1	45.3	44.48	44.15	43.84	44.33	43.225	42.915	42.215	42.495	43.325	44.16	44.235	44.14	43.645	43.5	43.86	43.87	43.74	43.31	43.635	43.43	43.97	43.71	44.305	44.99	45.615	45.19	44.86	43.78	43.045	42.69	42.45	42.435	40.69	39.135	39.61	41.21	42.7	44.975	44.79	44.57	42.78	41.69	40.99	40.93	41.025	41.225	42.145	42.05	41.855	41.03	40.755	41.365	43.235	43.71	44.445	42.71	41.23	39.36	38.96	40.095	40.98	41.88	41.705	41.33	40.98	41.38	40.705	40.275	39.985	40.615	41.595	42.84	43.02	42.605	40.02	38.295	37.485	37.5	38.335	38.52	39.3	38.76	39.025	37.945	37.87	37.505	38.395	38.415	38.44	37.195	36.71	36.685	35.41	32.745	30.45	29.485	28.915	28.785	26.665	25.455	23.405	22.28	20.805	19.935	19.065	18.495	16.935	15.83	15.02	13.835	12.305	10.465	8.745	7.195	6.01	4.325	2.895	1.87	1.22	0.885	0.765	0.715	0.67	0.59	0.58	0.58	0.49	0.505	0.445	0.485	0.34	0.395	0.205	0.32	0.11	0.155	0.07	0.11	0.05	0.04	0.075	0.04	0.065	0.02	0.035	0	0.04	0	0.03	0.02	0.05	0.01	0.01	0.005	0.005	0	0	0	0	0	0	0	0	0.015	0	0.01	0.005	0.01];
emb1164cy5  = [3.195	3.21	3.16	3.13	3.115	3.29	3.105	3.23	3.115	3.335	3.545	3.92	3.965	3.92	3.52	3.265	3.135	3.11	3.205	3.16	3.31	3.18	3.255	3.55	4.185	4.43	4.82	3.98	3.55	3.25	3.135	3.13	3.095	3.26	3.2	3.18	3.095	3.235	3.125	3.36	3.195	3.42	3.22	3.36	3.17	3.26	3.3	3.305	3.35	3.33	3.36	3.25	3.365	3.245	3.525	3.4	3.47	3.335	3.465	3.38	3.585	3.45	3.54	3.545	3.54	3.645	3.66	3.945	3.855	4.255	5.245	7.13	11.795	17.075	22.715	29.775	36.46	42.21	46.1	50.785	57.435	61.015	62.75	62.05	63.39	63.97	69.045	69.875	74.01	74.605	77.11	78.445	81.44	83.4	86.075	86.26	85.74	87.06	86.965	86.825	85.42	85.68	84.325	85.48	82.365	82.265	81.085	82.175	82.47	83.28	82.195	80.665	78.62	77.62	78.145	76.785	77.165	75.35	75.225	75.055	77.33	75.205	74.79	72.52	72.05	71.285	70.43	69.13	68.185	68.27	68.95	71.24	69.73	68.655	66	66.5	67.14	69.29	67.965	67.865	65.8	65.48	66.35	66	64.43	62.7	61.31	60.62	61.325	61.2	61.97	60.38	60.35	59.115	58.58	57.495	57.765	58.805	59.345	58.75	56.985	54.37	52.78	52.315	52.435	54.27	54.885	56.82	55.685	55.52	55.01	54.83	53.52	52.675	51.175	50.57	50.9	50.675	50.85	51.07	51.805	51.825	52.75	51.73	51.485	50.585	50.55	50.54	50.965	50.57	50.12	49.04	48.155	47.59	47.61	48.37	48.695	50.21	50.36	51.005	50.23	50.335	49.31	49.135	48.495	48.38	47.625	46.37	45.01	44.565	44.81	45.335	46.975	46.985	47.76	48.14	49.61	47.53	46.575	45.34	45.05	44.515	44.5	44.895	44.58	43.665	43.52	44.155	44.95	46.91	45.985	46.02	45.245	45.4	45.025	45.045	44.8	44.415	43.335	43.26	43.86	43.44	43.485	43.68	44.465	42.995	42.06	41.875	42.62	41.685	41.8	42.385	43.235	42.515	41.96	41.3	41.16	41.505	40.955	40.54	39.625	39.01	38.71	39.915	40.17	41.39	41.13	41.56	40.465	40.45	41.475	41.805	41.725	41.41	40.9	39.95	39.555	39.555	40.615	40.195	40.83	40.7	40.945	39.53	39	39.05	39.245	39.565	39.74	40.295	39.66	39.09	38.655	39.135	39.5	40.73	40.44	40.975	40.4	40.53	40.77	40.89	40.555	40.445	40.5	40.845	42.145	41.8	41.675	39.88	38.785	38.365	39.06	39.96	41.06	39.92	39.77	40.97	41.45	40.91	39.63	38.32	37.415	37.37	37.315	37.9	37.89	38.805	38.81	39.265	38.1	37.655	37.46	37.63	38.11	38.115	37.815	37.215	37.015	36.36	36.095	36.16	37.23	36.745	37.035	36.595	36.76	36.5	36.6	36.33	36.805	38.215	38.41	38.075	37.675	37.91	36.85	36.475	35.845	36.13	36.22	36.86	36.065	36.04	36.105	36.165	36.245	36.535	37.11	37.245	37.59	37.07	37.34	36.27	36.225	35.2	35.235	34.665	34.945	34.67	34.865	35.485	36.105	36.98	37.71	38.965	38.445	37.885	36.995	37.4	36.69	37.3	37.29	37.625	36.21	35.675	35.655	36.04	35.605	35.44	35.51	35.31	35.5	34.765	34.73	35.17	36.54	36.915	38.26	36.455	35.775	35.56	36.095	36.775	37.325	37.16	36.515	36.56	36.015	36.105	36.075	37.105	37.08	37.68	36.52	36.135	35.225	35.035	35.355	35.635	35.265	35.145	35.705	35.805	36.24	35.99	36.58	35.485	35.38	34.8	35.265	34.635	34.89	34.965	35.1	34.955	34.55	33.84	34	35.38	35.285	35.61	35.48	36.385	35.595	35.84	35.51	35.74	35.41	35.65	35.85	36.065	35.69	35.27	34.605	34.265	34.775	35.065	36.43	35.99	37.125	36.685	37.005	36.4	36.43	35.84	35.82	36.185	36.24	35.915	36.065	37.485	37.295	37.575	36.49	36.69	36.435	37.22	36.21	36.21	35.975	36.135	35.905	36.205	36.725	37.2	37.575	37.775	38.745	38.275	38.37	38.345	39.265	37.365	36.63	36.16	36.555	36.405	36.575	36.965	37.22	37.555	38.065	39.52	38.56	38.01	37.58	38.35	37.685	37.985	37.935	38.61	37.675	37.52	37.59	37.645	37.85	37.465	37.215	36.98	37.53	37	37.435	37.77	39.13	39.11	40.14	39.595	39.91	39.72	39.24	37.655	37.595	38.605	38.16	37.9	38.04	39.38	38.87	39.4	38.305	38.78	38.58	39.375	40.47	41.475	40.83	40.98	41.755	41.74	42.315	40.555	39.27	38.375	39.05	40.54	43.725	41.43	41.52	39.295	38.83	38.96	39.04	38.23	36.68	34.385	33.63	34.145	33.22	33.555	31.605	30.985	28.955	28.75	27.39	27.07	26.015	25.275	23.275	22.16	20.905	19.135	17.19	15.355	14.53	12.67	11.275	8.735	6.85	5.03	3.97	3.63	3.6	3.43	3.47	3.39	3.38	3.305	3.22	3.32	3.235	3.46	3.32	3.46	3.285	3.445	3.275	3.33	3.14	3.23	3.21	3.24	3.37	3.27	3.285	3.19	3.325	3.175	3.36	3.135	3.33	3.165	3.2	3.095	3.18	3.175	3.21	3.245	3.215	3.265	3.225	3.29	3.205	3.35	3.295	3.42	3.19	3.18	3.15	3.25];
numberOfEmbryos = 14;
data = zeros(numberOfEmbryos,1000);
DAPI = zeros(numberOfEmbryos,1000);
sizes = zeros(numberOfEmbryos);
sizes(1)=length(emb1131dapi);
for j = 1:sizes(1) data(1,j) = emb1131cy5(j)/emb1131dapi(j); DAPI(1,j) = emb1131dapi(j); end
sizes(2)=length(emb1136dapi);
for j = 1:sizes(2) data(2,j) = emb1136cy5(j)/emb1136dapi(j); DAPI(2,j) = emb1136dapi(j); end
sizes(3)=length(emb1138dapi);
for j = 1:sizes(3) data(3,j) = emb1138cy5(j)/emb1138dapi(j); DAPI(3,j) = emb1138dapi(j); end
sizes(4)=length(emb1141dapi);
for j = 1:sizes(4) data(4,j) = emb1141cy5(j)/emb1141dapi(j); DAPI(4,j) = emb1141dapi(j); end
sizes(5)=length(emb1144dapi);
for j = 1:sizes(5) data(5,j) = emb1144cy5(j)/emb1144dapi(j); DAPI(5,j) = emb1144dapi(j); end
sizes(6)=length(emb1150dapi);
for j = 1:sizes(6) data(6,j) = emb1150cy5(j)/emb1150dapi(j); DAPI(6,j) = emb1150dapi(j); end
sizes(7)=length(emb1153dapi);
for j = 1:sizes(7) data(7,j) = emb1153cy5(j)/emb1153dapi(j); DAPI(7,j) = emb1153dapi(j); end
sizes(8)=length(emb1154dapi);
for j = 1:sizes(8) data(8,j) = emb1154cy5(j)/emb1154dapi(j); DAPI(8,j) = emb1154dapi(j); end
sizes(9)=length(emb1157dapi);
for j = 1:sizes(9) data(9,j) = emb1157cy5(j)/emb1157dapi(j); DAPI(9,j) = emb1157dapi(j); end
sizes(10)=length(emb1158dapi);
for j = 1:sizes(10) data(10,j) = emb1158cy5(j)/emb1158dapi(j); DAPI(10,j) = emb1158dapi(j); end
sizes(11)=length(emb1159dapi);
for j = 1:sizes(11) data(11,j) = emb1159cy5(j)/emb1159dapi(j); DAPI(11,j) = emb1159dapi(j); end
sizes(12)=length(emb1161dapi);
for j = 1:sizes(12) data(12,j) = emb1161cy5(j)/emb1161dapi(j); DAPI(12,j) = emb1161dapi(j); end
sizes(13)=length(emb1163dapi);
for j = 1:sizes(13) data(13,j) = emb1163cy5(j)/emb1163dapi(j); DAPI(13,j) = emb1163dapi(j); end
sizes(14)=length(emb1164dapi);
for j = 1:sizes(14) data(14,j) = emb1164cy5(j)/emb1164dapi(j); DAPI(14,j) = emb1164dapi(j); end

binNo = 100;
sumBinned = zeros(100,numberOfEmbryos);
for j = 1:numberOfEmbryos
    beginning = 1; ending = 1;
    embBinned = zeros(100);
    len = sizes(j);
    for i = 1:len
        if (DAPI(j,i)> 15)
            beginning = i;break;
        end
    end
    for i = len:-1:1
        if (DAPI(j,i)> 15)
            ending = i;break;
        end
    end
    realLength = ending-beginning+1;
    binsize = realLength/binNo
    for i = 1:binNo
        start = beginning+1+floor(binsize*(i-1));
        finish = beginning+floor(binsize*i);
        embBinned(i) = mean(data(j,start:finish));
    end
    figure(2);
    plot(embBinned(:,1)); hold on;
    sumBinned(:,j) = embBinned(:,1);
end;

averageBinned = zeros(100);
stderrBinned = zeros(100);
for j = 1:100
    averageBinned(j) = mean(sumBinned(j,:));
    stderrBinned(j) = std(sumBinned(j,:))/sqrt(numberOfEmbryos);
end

figure(2);
plot(averageBinned(:,1),'*'); hold on;
figure(3);
plot(averageBinned(:,1),'*'); hold on;
errorbar(averageBinned(:,1),stderrBinned(:,1),'.k');
