# Supplementary material for: Gdf3 is required for robust Nodal signaling during germ layer formation and left-right patterning
Source: eLife. 2017 Nov 15;6:e28635. doi: 10.7554/eLife.28635 (PMC5745080; doi:10.7554/eLife.28635)
Supplement: Figure 3—source code 3. [file elife-28635-fig3-code3.m]

emb1130dapi = [0.09	0.05	0.145	0.055	0.18	0.035	0.245	0.02	0.195	0.03	0.19	0.035	0.085	0.08	0.115	0.125	0.065	0.11	0.025	0.135	0.04	0.27	0.025	0.185	0.03	0.11	0.025	0.125	0.06	0.11	0.05	0.07	0.085	0.035	0.075	0.005	0.145	0.05	0.225	0.045	0.19	0.055	0.245	0.115	0.22	0.095	0.14	0.18	0.14	0.195	0.075	0.35	0.125	0.42	0.165	0.455	0.26	0.51	0.34	0.515	0.48	0.6	0.595	0.67	0.65	0.68	0.805	0.76	0.915	0.865	1.135	1.3	2	3.255	5.025	7.355	9.78	11.845	13.74	15.49	17.665	20.785	22.705	24.865	25.28	26.715	28.2	31.5	32.355	34.365	32.725	32.235	31.655	31.91	32.465	32.925	33.495	33.8	34.935	35	35.485	34.2	33.77	31.71	31.01	30.31	30.795	31.34	31.995	31.125	30.6	29.805	28.955	28.535	28.955	30.49	30.745	31.645	29.32	27.72	26.42	26.58	27.255	28.29	28.08	27.61	25.765	24.245	22.915	23.045	24.74	26.41	28.435	28.785	30.025	30.885	32.55	31.765	31.18	27.445	24.755	22.385	21.995	23.11	25.07	27.795	27.755	27.055	24.805	23.095	21.325	20.63	20.56	21.055	21.44	21.76	20.83	20.36	20.025	20.285	20.88	22.22	24.45	25.49	26.6	25.755	25.505	24.38	24.325	24.7	25.19	24.775	24.39	23.04	21.75	20.205	18.61	16.98	16.56	17.07	17.74	18.99	19.335	20.465	21.345	22.695	23.65	24.19	23.505	22.46	20.9	20.68	21.505	22.945	25.255	26.14	27.18	24.895	22.765	21.21	20.365	19.5	19.14	19.215	19.865	20.79	21.51	21.955	21.705	21.265	20.165	19.175	18.565	18.45	18.585	19.23	19.79	20.73	21.475	22.42	22.74	22.85	22.255	22.34	23.165	23.705	24.69	25.135	26.03	25.325	24.97	23.15	22.21	21.71	22.205	24.125	25.905	26.895	27.39	27.43	26.965	26.43	25.355	24.515	23.445	22.86	22.545	23.05	24.315	25.85	25.745	25.225	22.805	21.12	20.06	21.125	24.07	27.965	32.935	33.67	33.895	30.655	27.97	26.17	25.355	25.165	25.715	27.07	28.33	28.93	28.535	27.19	25.79	24.585	24.54	25.49	26.35	28.07	28.69	30.04	30.535	31.34	29.77	28.715	27.8	27.67	28.255	29.205	30.285	32.04	34.555	35.17	36	33.13	30.65	29	28.165	28.565	29.73	32.05	34.43	36.23	35.57	32.47	28.82	25.35	25.74	27.85	31.645	36.395	36.52	36.9	34.585	33.14	32.205	32.6	34.81	36.945	38.93	39.09	38.38	36.365	34.41	34.305	35.55	38.025	41.235	40.335	39.9	37.26	35.705	35.02	35.425	37.24	39.095	41.005	41.475	41.61	41.205	41.225	39.995	39.57	38.555	38.33	37.035	36.445	36.535	37.445	39.445	40.925	41.895	41.865	41.565	40.355	39.315	38.82	39.505	38.565	38.62	38.01	38.685	40.75	43.065	44.19	44.815	44.265	43.335	42.285	41.865	42.31	42.695	43.65	43.895	44.945	43.18	42.07	39.74	38.37	37.46	38.005	39.995	42.805	46.275	47.21	46.975	43.93	40.49	40.14	41.47	45.215	49.65	49.79	49.8	46.04	43.37	41.735	42.135	44.37	46.09	48.04	46.59	44.005	40.82	38.215	39.055	41.33	44.21	47.365	47.42	47.62	45.695	44.55	43.585	44.085	45.96	47.08	48.16	47.9	48.22	48.66	50.155	49.245	49.17	47.65	47.02	46.85	47.435	48.485	48.75	47.96	46.92	46.09	46.15	47.625	47.465	47.875	46.6	46.41	45.975	46.43	44.51	44.3	45.335	46.955	48.19	49.015	49.775	50.475	51.97	52.025	52.58	50.345	49.04	48.355	49.29	48.49	48.085	46.385	46.055	46.06	46.995	49.42	50.83	51.87	50.655	49.42	49.12	50.58	52.545	55.96	54.57	53.79	50.245	48.975	49.3	50.385	51.575	51.24	49.275	49.205	50.845	52.975	56.46	54.235	52.815	49.655	48.395	48.945	50.23	49.715	49.37	47.52	47.725	49.56	50.95	52.97	53.32	53.915	52.855	53.145	51.47	50.905	48.945	48.655	50.45	52.68	53.005	52.61	51.03	50.785	51.915	51.77	51.42	49.82	49.33	51.27	55.675	54.38	54.105	52.42	52.105	51.53	50.925	48.305	47.125	48.165	49.21	50.15	49.07	48.63	48.88	50.68	51.47	53.675	50.23	48.39	46.405	46.22	46.745	47.135	46.665	46.17	46.995	46.61	46.53	45	44.3	44.815	47.525	45.965	45.795	43.89	43.525	42.525	41.99	41.49	41.68	42.455	41.62	40.365	36.975	34.03	32.53	32.885	31.755	31.87	30.515	30.395	27.91	26.29	23.47	21.955	20.895	19.855	19.04	16.285	13.48	11.315	10.4	8.65	7.53	5.735	4.71	3.175	2.265	1.55	1.315	1.065	1.005	0.99	0.92	0.965	0.885	0.89	0.775	0.905	0.79	0.9	0.735	0.805	0.65	0.675	0.49	0.53	0.52	0.43	0.54	0.36	0.455	0.195	0.415	0.165	0.425	0.13	0.295	0.125	0.2	0.115	0.185	0.125	0.125	0.145	0.065	0.13	0.04	0.185	0.04	0.21	0.015	0.2	0.095	0.22	0.03	0.07	0.055	0.1	0.05	0.02	0.125	0.035	0.18	0.045	0.215	0.06	0.22	0.04	0.195	0.055	0.16	0.06];
emb1130cy5  = [4.88	4.49	4.665	4.43	4.43	4.005	4.19	3.845	4.195	3.9	4.135	3.96	4.12	3.99	4.05	3.965	3.95	4	3.865	4.04	3.88	4.185	3.845	4.205	3.865	4.135	3.875	4.05	3.93	4.06	3.945	3.95	3.995	3.92	4.11	3.96	4.21	3.895	4.225	3.9	4.195	3.895	4.11	3.88	4.04	3.895	3.945	3.975	3.915	4.045	3.945	4.075	3.88	4.22	3.95	4.175	3.875	4.255	3.945	4.22	4.015	4.085	4	4.015	4.08	3.975	4.215	4.05	4.37	4.425	5.175	6.395	9.005	14.33	20.86	28.335	36.45	42.54	48.45	53.94	59.23	66.825	71.095	76.9	78.24	82.58	86.355	96.375	98.655	106.025	102.16	101.59	99.105	100.735	104.28	106.375	107.12	108.16	111.75	111.38	115.395	109.5	107.305	102.065	101.495	96.575	96.345	96.975	98.24	95.115	92.635	89.335	87.6	88.23	87.375	88.38	88.57	91.49	85.025	80.71	74.295	71.405	72.465	74.135	73.81	74.465	73.99	71.85	69.005	68.45	69.755	70.4	72.16	70.17	69.475	69.635	71.825	70.38	69.745	64.715	60.83	57.38	56.535	57.38	58.375	60.14	59.045	57.26	54.09	52.16	49.815	49.155	49.18	50.605	51.71	52.64	50.77	49.585	48.615	47.81	47.285	47.18	47.995	48.61	50.48	48.92	48.18	46.755	46.345	45.385	45.785	46.93	47.37	46.085	45.385	44.72	43.64	42.295	40.29	39.225	39.455	40.575	42.215	44.455	42.18	40.765	40.5	40.105	38.45	37.3	36.155	36.245	37.825	38.815	40.005	41.53	43.89	41.13	38.635	37.58	38.055	39.165	40.9	42.445	43.125	43.315	42.285	40.045	38.505	37.61	36.815	36.89	34.705	33.095	32.81	33.435	33.92	35.35	36.775	38.45	40.365	40.685	37.925	37.33	38.625	38.23	37.51	37.195	37.64	36.415	35.79	35.55	35.895	36.09	36.61	36.66	36.92	36.785	36.675	36.225	35.68	35.395	34.815	34.525	34.14	34.37	34.235	34.935	37.545	40.295	41.025	41.005	39.175	37.86	36.08	35.87	37.09	39.005	41.91	42.125	42.55	39.02	36.205	35.83	36.225	34.865	34.405	34.345	34.905	35.885	36.645	37.415	36.83	35.76	34.785	34.51	34.325	34.85	34.525	34.975	35.64	36.485	36.27	36.615	36.965	36.71	35.4	34.445	33.72	33.97	35.34	35.87	37.1	36.265	36.23	35.735	36.1	36.64	37.305	37.205	37.755	38.23	38.175	37.675	37.32	37.53	36.68	36.005	36.565	38.315	37.845	38.12	37.505	37.42	36.59	36.565	37.53	38.045	37.97	37.48	36.455	34.73	33.56	34.235	36.175	36.9	38.495	38.375	39.155	39.265	39.37	37.085	35.94	35.465	35.955	37.32	36.99	36.565	36.255	36.895	36.79	37.595	37.04	38	36.715	36.87	36.385	36.56	35.81	35.445	35.48	35.67	36.26	35.995	36.235	36.115	36.995	36.43	36.71	35.975	36.35	36.855	38.04	38.015	38.1	37.735	37.54	37.665	38.825	41.27	40.745	40.66	38.085	37.295	38.645	41.16	39.495	38.795	37.09	37.1	37.2	37.905	38.95	38.755	38.415	37.85	37.87	39.395	43.26	44.765	47.78	43.965	42.51	40.93	40.31	38.41	38.295	39.16	39.6	39.975	38.975	38.145	36.73	36.16	36.135	37.79	38.16	39.785	39.235	39.94	39.015	39	39.135	39.35	39.855	39.175	38.755	38.49	39.44	39.115	40.205	39.295	39.655	38.885	39.15	39.64	40.265	40.285	40.57	40.35	40.155	40.945	40.975	42.055	41.08	41.155	40.14	41.165	40.465	41.64	42.12	43.1	41.605	41.565	41.965	41.845	41.465	41.09	41.415	41.885	43.94	41.865	40.725	39.61	40.435	41.62	43.43	43.285	43.255	42.04	42.32	42.875	43.445	45.225	45.28	45.56	44.885	46.445	44.575	44.76	44.055	44.78	42.885	42.335	42.01	42.385	44.025	44.9	45.05	44.35	44.535	43.855	44.175	43.485	45.035	42.83	43.18	42.27	43.065	42.56	43.01	43.565	44.24	45.02	45	45.5	45.07	45.595	44.875	45.98	45.095	46.02	44.285	44.885	45.02	45.945	45.715	46.31	47.22	46.245	44.41	43.755	44.185	43.9	45.14	45.065	46.66	45.205	45.385	44.775	45.25	43.9	43.72	43.625	44.045	44.845	45.77	47.735	46.765	46.21	45.06	46.085	45.66	46.65	45.235	45.73	44.035	44.065	43.87	44.045	43.975	44.53	46.08	44.915	43.845	42.975	43.855	43.795	46.225	45.48	46.205	42.725	42.195	42.55	43.49	43.905	44.02	44.205	42.445	40.88	39.555	40.38	37.88	37.495	35.85	36.6	36.305	37.32	34.77	33.885	31.37	30.055	28.51	27.16	26.575	23.36	21.345	19.335	19.2	16.67	16.425	13.49	12.615	8.775	6.49	5.25	4.945	4.795	4.72	4.78	4.645	4.93	4.56	4.91	4.49	5.035	4.525	4.99	4.545	4.91	4.56	4.73	4.625	4.735	4.65	4.59	4.805	4.535	4.965	4.615	5.115	4.53	5.04	4.59	5.045	4.6	4.905	4.725	4.865	4.785	4.76	4.965	4.735	5.015	4.69	5.03	4.595	5.235	4.68	5.175	4.715	5.06	4.735	4.905	4.77	4.805	4.915	4.885	4.975	4.745	5.19	4.83	5.25	4.795	5.265	4.78	5.145	4.75	5.03	4.895];
emb1139dapi = [0.02	0.005	0.05	0.015	0.06	0	0.025	0.005	0.015	0.005	0.02	0	0	0	0	0.025	0.005	0.04	0.01	0.085	0.065	0.145	0.045	0.165	0.065	0.14	0.19	0.355	0.48	0.525	0.59	0.585	0.625	0.645	0.82	0.875	1.155	1.155	1.305	1.7	2.395	3.79	5.23	7.295	9.285	11.565	13.62	15.825	17.465	20.15	22.195	25.195	25.735	27.425	27.74	29.395	31.73	34.635	36.905	38.725	39.285	39.93	40.47	41.16	42.735	43.07	44.45	45.22	47.495	47.11	47.715	46.96	47.145	47.645	48.685	48.505	48.105	46.975	46.005	45.225	44.905	45.61	46.005	47.38	47.425	48.38	48.39	49.205	48.52	48.045	46.005	44.555	42.855	41.94	41.435	41.23	41.785	41.175	40.715	39.405	39.16	39.59	40.795	40.53	40.625	38.565	37.235	36.53	36.255	35.96	34.95	33.715	32.5	31.85	32.82	34.94	36.5	38.665	36.98	35.895	33.21	31.605	30.055	28.63	27.03	26.58	27.165	28.11	29.555	30.045	30.665	30.485	30.935	30.93	31.66	32.24	33.195	33	33.21	33.53	33.695	33.115	31.265	28.725	26.635	24.94	24.61	25.225	26.4	28.33	29.165	30.455	30.715	30.975	29.755	28.82	27.925	27.135	26.645	25.22	23.28	21.565	20.46	22.155	24.84	28.045	31.22	30.275	29.195	25.925	23.675	22.295	22.27	23.51	24.855	26.275	26.375	26.14	24.68	23.475	23.655	24.495	26.155	28.015	28.71	29.67	29.515	29.155	28.365	27.345	25.94	23.935	21.9	21.09	20.93	21.63	22.85	23.07	23.75	23.485	23.965	24.57	25.025	24.67	24.39	23.725	22.775	21.45	20.265	19.435	19.165	19.315	19.035	19.305	19.83	20.64	21.145	21.795	22.24	22.38	22.375	22.89	24.13	25.485	27.17	27.665	28.115	26.375	24.88	22.585	20.89	20.97	21.53	22.755	23.595	23.115	22.57	21.775	21.37	21.335	21.245	21.4	21.39	21.795	21.575	22.015	22.41	23.37	24.35	25.24	24.805	24.195	23.065	22.16	21.375	20.535	19.88	18.985	18.29	18.18	18.7	19.715	21.37	23.225	25.165	25.965	26.83	26.92	27.25	27.43	27.35	27.15	26.795	26.905	27.135	28.04	27.965	28.33	27.51	27.18	26.675	26.75	27.105	27.27	26.635	25.835	24.715	23.725	22.895	22.575	22.69	23.205	24.42	24.185	24.315	23.21	22.755	22.77	23.525	24.885	26.425	27.855	28.675	29.08	28.375	27.535	26.535	26.42	26.36	26.935	26.815	27.345	27.285	27.56	27.195	26.935	26.615	26.325	26.225	25.915	26.115	26.54	27.695	29.07	31.14	30.46	30.27	28.49	27.59	27.42	28.13	29.48	30.34	30.765	31.61	32.835	34.085	35.705	34.18	32.385	29.42	27.135	26.4	26.685	27.695	28.86	29.095	29.88	30.97	32.635	34.97	36.34	37.405	35.915	34.045	31.77	30.295	30.2	31.27	32.815	35.22	36.99	38.435	38.085	38.165	38.11	39.375	41.94	43.275	44.655	42.635	40.49	37.16	34.56	34.69	36.365	39.215	41.945	43.71	44.835	44.105	42.24	39.39	38.4	39.315	42.215	46.675	48.81	51.4	48.34	46.03	42.97	40.815	40.31	41.28	43.005	45.11	47.625	49.015	49.725	48.81	47.895	47.03	46.945	47.265	48.98	48.71	49.345	47.96	47.175	46.095	45.665	45.525	46.135	47.34	47.59	47.795	47	47.57	48.305	50.165	50.605	52.37	51.105	50.56	48.58	47.765	47.945	48.705	49.73	50.055	50.485	49.585	48.545	47.945	49.085	50.48	53.05	52.59	53.005	50.775	49.79	48.525	48.295	48.175	48.745	49.77	51.265	53.525	53.535	53.75	51.525	49.885	48.885	49.64	50.08	51.57	51.36	51.635	51.695	52.34	53.4	54	54.65	54.49	54.85	54.63	55.715	54.325	54.305	51.71	50.715	50.305	51.32	52.64	53.655	53.33	52.825	52.015	52.115	53.535	53.53	55.025	54.15	54.125	53.405	54.54	54.235	55.155	54.405	54.57	54.74	55.02	55.01	55.005	54.88	54.67	55.265	54.715	55.825	55.36	56.39	54.645	55.48	55.56	57.085	57.51	58.01	56.285	54.345	52.12	51.36	52.665	52.955	54.44	53.195	52.965	51.94	53.565	55.17	57.765	56.955	56.08	52.935	52.03	52.775	53.96	55.415	55.27	55.475	54.19	53.95	52.34	52.815	53.095	54.915	54.985	55.275	53.6	52.385	50.785	50.595	51.83	51.935	51.44	48.875	47.395	44.855	44.19	43.48	44.455	43.12	43.575	43.285	43.73	43.495	42.59	40.045	38.88	37.82	36.115	35.015	33.435	33.145	30.57	29.78	27.025	25.77	23.42	21.565	18.3	15.695	12.75	10.61	8.305	6.285	4.305	2.975	2.05	1.625	1.545	1.34	1.325	1.12	1.05	0.94	0.945	0.91	0.895	0.865	0.865	0.855	0.81	0.8	0.755	0.785	0.7	0.73	0.605	0.66	0.56	0.565	0.455	0.42	0.34	0.295	0.28	0.25	0.225	0.1	0.145	0.1	0.175	0.065	0.13	0.045	0.065	0.07	0.14	0.13	0.17	0.23	0.31	0.39	0.4	0.5	0.445	0.46	0.425	0.48	0.435	0.445	0.395	0.375	0.33	0.3	0.215	0.16	0.11	0.08	0.055	0.015	0.03	0.005	0.045	0.01	0.015	0	0.005	0.01];
emb1139cy5  = [3.63	3.375	3.145	3.04	3.105	3.02	3.085	3.015	3.07	3.015	3.02	3.03	3.035	3.05	3.04	3.055	3.015	3.065	3.015	3.13	3.035	3.1	3.015	3.115	3.05	3.06	3.035	3.065	3.13	3.175	3.325	3.365	3.535	3.515	3.74	3.775	4.25	4.46	5.265	7.49	10.595	15.96	21.505	27.395	33.205	39.01	43.88	48.78	52.045	56.985	61.015	67.63	69.705	74.64	77.57	82.435	83.85	88	90.365	91.715	91.45	92.625	94.53	96.32	100.025	100.135	101.685	101.17	104.055	101.675	101.46	98.405	97.775	97.71	99.34	99.955	100.725	101.38	100.595	100.335	99.69	99.675	98.54	100.34	99.545	101.275	99.005	98.49	94.945	93.37	92.045	91.305	88.885	86.7	85.345	84.39	85.13	84.76	85.585	83.725	83.9	83.735	85.585	85.62	86.165	84.315	83.395	83.095	82.51	80.885	79.655	79.12	75.79	73	72.235	74.26	77.01	81.515	79.135	78.21	75.665	75.005	75.93	76.125	75.055	75.675	77.61	77.035	76.895	74.955	73.44	70.88	70.025	69.54	70.345	68.69	68.3	67.87	68.48	68.625	68.89	68.685	66.54	63.285	61.055	59.95	59.805	60.48	60.965	62	61.515	61.93	60.44	59.665	58.44	58.005	58.265	57.585	56.47	55.315	54.2	52.615	51.315	52.705	55.835	57.885	60.78	59.305	57.28	51.3	47.185	46.23	46.22	47.99	49.87	52.05	50.895	48.59	46.635	45.725	46.24	47.22	48.105	49.37	50.12	50.665	49.175	47.77	46.115	44.285	42.39	40.935	40.125	39.795	40.765	41.5	42.555	42.19	42.07	41.645	41.74	42.49	43.68	44.535	44.53	44.04	44.105	45.225	47.455	50.735	50.28	50.17	48.495	47.98	48.32	48.965	48.015	47.315	45.805	44.42	42.675	42.4	43.43	43.725	43.43	42.005	40.665	41.01	43.05	43.555	45.33	44.195	43.585	41.79	40.675	39.35	38.19	36.955	36.795	37.635	37.84	37.94	37.85	38.17	37.715	37.69	37.39	37.75	38.045	38.36	37.155	36.525	36.69	36.165	34.895	34.14	33.895	33.615	33.53	32.86	32.81	33	33.63	33.985	34.58	34.89	35.095	34.77	34.93	35.41	35.605	36.09	35.9	35.58	35.47	36.4	35.445	35.29	35.805	36.735	35.765	35.4	35.245	35.53	36.01	35.37	33.475	32.94	33.32	33.24	33.51	33.025	33	32.86	32.96	32.98	33.855	36.275	38.05	37.895	37.185	35.79	34.62	33.53	33.01	32.985	32.66	32.55	32.485	33.18	32.945	33.245	33.51	33.525	31.935	31.06	30.49	30.52	30.93	31.665	33.02	33.705	34.595	35.685	37.665	37.21	37.475	35.03	33.38	31.805	31.05	31.235	31.465	31.545	31.28	31.175	31.395	31.985	31.625	31.375	31.415	32.12	32.465	33.855	35.515	37.145	36.77	36.335	33.78	32.81	33.37	33.955	34.715	33.93	33.27	32.55	32.79	33.13	34.265	34.585	35.26	35.075	35.055	34.83	34.935	35.235	35.38	35.635	35.66	35.855	35.195	35.17	34.855	35.865	35.16	35.5	34.745	34.985	35.435	35.755	35.205	34.575	33.59	33.59	34.83	35.16	35.895	35.97	36.775	35.605	34.975	34.72	35.46	36.625	37.975	38.355	38.28	36.865	36.05	35.5	34.985	34.995	34.81	35.27	35.46	36.115	36.1	36.64	35.855	36.115	36.45	36.655	36.02	35.72	35.17	35.13	35.795	36.625	38.765	37.98	37.705	36.185	36.225	36.11	36.86	36.115	35.76	35.315	35.31	35.92	36.135	36.295	35.99	35.895	35.87	36.81	37.05	38.33	37.585	37.78	36.28	36.165	37.02	37.715	37.895	37.965	38.05	37.755	37.93	37.59	37.49	37.675	38.9	39.28	40.625	40.22	40.58	39.575	38.99	38.505	38.815	39.34	39.42	39.585	39.42	39.56	39.755	41.33	40.485	40.75	39.7	40.16	40.87	41.725	40.905	40.645	40.235	40.535	40.82	40.62	40.19	39.43	39.65	39.515	40.345	39.985	40.425	39.78	40.04	39.265	39.195	38.855	39.14	40.25	40.1	39.38	38.835	38.915	38.54	39.04	38.62	39.48	37.97	37.72	37.95	38.975	39.35	40	39.77	39.485	38.975	38.065	37.25	36.39	36.455	36.03	36.88	36.16	36.635	36.985	38.13	38.135	38.615	38.595	38.56	37.77	37.44	37.6	37.42	37.545	37.195	38.19	37.56	38.27	37.315	37.675	37.75	38.295	37.425	37.07	36.46	35.93	35.575	35.305	35.4	35.58	37.135	35.545	35.14	34.345	34.85	33.265	33.26	32.14	32.15	31.46	31.105	30.69	29.815	28.19	27.37	28.195	26.65	25.985	23.755	23.065	21.355	20.91	19.16	18.185	15.93	14.555	13.375	11.69	8.7	6.68	4.83	3.905	3.605	3.37	3.46	3.19	3.33	3.11	3.205	3.08	3.12	3.04	3.07	3.085	3.055	3.04	3.03	3.06	3.005	3.085	3.01	3.09	3.04	3.095	3.035	3.07	3.02	3.04	3.025	3.02	3.025	3.025	3.035	3.01	3.06	3.015	3.04	3	3.085	3.015	3.055	3.015	3.07	3.14	3.22	3.275	3.29	3.35	3.355	3.395	3.37	3.42	3.395	3.45	3.325	3.355	3.25	3.215	3.19	3.16	3.085	3.04	3.025	3.01	3.02	3	3.025	3	3.065	3.01	3.075	3.015	3.04	3];
emb1140dapi = [0.005	0.055	0.01	0.035	0.005	0.035	0.02	0.04	0.04	0.04	0.06	0.03	0.14	0.06	0.145	0.065	0.23	0.15	0.325	0.16	0.295	0.28	0.355	0.335	0.345	0.455	0.51	0.66	0.625	0.81	0.795	0.89	0.785	0.9	0.91	0.985	0.995	1.155	1.38	1.885	2.835	4.22	6.27	7.955	10.005	12.26	15.23	16.84	18.89	19.29	20.535	22.83	26.06	28.595	30.355	30.495	30.92	31.515	31.815	33.14	34.34	36.37	36.015	36.515	35.18	35.045	34.26	33.895	32.635	32.8	34.02	35.295	36.2	35.53	34.11	32.895	32.45	32.09	32.365	30.465	29.11	28.425	28.91	29.36	29.935	29.215	28.945	28.45	28.315	28.365	28.59	29.315	28.63	28.12	27.775	28.405	28.97	29.96	29.03	28.245	26.1	24.865	24.43	24.115	24.375	25.035	26.085	26.1	25.795	24.985	24.525	23.8	23.88	24.71	26.285	27.525	28.815	27.975	27.45	27.065	27.085	27.24	26.235	24.585	22.565	20.935	20.69	21.485	24.49	28.11	29.905	31.39	29.815	28.905	28.575	28.7	29.165	29.145	28.805	27.705	26.375	25.02	24.18	23.54	23.55	23.145	23.545	24.375	25.6	26.245	26.9	26.935	26.06	24.465	22.695	21.01	21.105	22.295	23.33	24.62	23.58	22.935	21.9	21.53	22.1	22.745	23.09	23.385	23.365	23.785	24.71	25.93	27.36	27.74	28.175	26.715	25.495	23.675	22.685	22.78	23.67	24.405	24.89	24.52	23.265	21	19.79	19.435	20.325	21.79	22.26	23.095	22.63	22.56	23.06	24	25.34	26.32	25.965	25.47	24.33	23.655	23.385	22.98	22.6	22.24	22.23	23.14	24.5	24.78	25.345	25.185	25.375	25.325	25.105	23.915	22.99	22.06	21.63	21.59	20.855	20.04	19.18	18.745	18.91	19.615	20.965	22.48	23.41	24.16	23.99	23.675	23.34	22.92	22.28	21.94	21.95	22.04	22.395	21.635	21.21	20.55	20.43	20.815	21.695	23.41	25.135	26.475	27.07	26.67	25.665	24.305	23.565	23.295	22.835	22.585	23.225	24.205	24.055	24.175	23.195	22.7	22.855	23.28	23.745	23.59	22.94	22.055	21.315	20.965	21.095	21.32	21.83	22.16	22.87	23.085	23.7	24.135	24.975	26.375	27.475	28.05	27.59	26.475	25.605	25.065	24.2	23.69	23.01	22.725	23.375	24.605	26.12	27.27	26.905	26.18	24.95	23.985	23.365	22.83	22.445	23.145	24.595	26.685	29.345	28.975	28.6	25.95	23.785	22.915	23.475	26.5	29.58	32.335	32.985	31.985	29.825	27.44	26.095	25.455	25.865	27.02	28.555	30.395	30.785	31.05	29.355	28.22	27.62	27.9	28.96	29.73	30.695	29.595	27.96	26.375	25.355	26.035	27.325	28.905	30.575	31.42	31.925	31.05	30.765	30.98	31.705	32.995	33.53	34.02	33.365	32.745	31.96	31.665	31.86	32.69	33.565	34.78	35.6	35.985	35.22	34.76	34.525	35.18	36.625	36.585	36.32	34.08	31.96	30.815	30.38	30.615	31.21	31.355	31.915	32.055	32.62	33.68	34.335	34.79	35.28	36.24	37.905	40.355	40.625	41.215	37.55	34.44	31.995	31.25	34.05	37.39	41.45	43.25	42.62	40.465	37.62	36.075	35.39	35.475	36.325	36.685	37.57	37.84	38.4	37.985	37.825	37.23	36.975	36.945	37.08	37.52	37.925	38.58	38.83	39.46	40.305	41.855	42.965	44.155	42.83	42.28	42.405	43.525	45.555	47.495	49.11	49.36	49	47.665	46.485	44.66	43.3	42.99	43.46	43.735	44.745	45.36	46.135	46.46	46.525	46.155	46.445	47.535	48.285	49.22	47.98	46.915	44.9	43.325	43.565	44.765	47.525	50.2	50.85	51.24	50.17	49.4	48.85	48.69	48.755	48.68	49.24	48.81	48.59	46.815	45.795	45.12	45.34	46.05	47.18	48.365	49.695	50.745	51.175	51	49.34	47.15	45.7	45.225	46.755	49.62	49.69	50.395	49.335	49.055	49.015	49.645	50.12	50.835	51.525	52.18	53.265	52.275	51.29	49.9	49.175	49.715	51.375	51.505	52.005	51.185	51.065	51.375	51.835	51.845	51.53	51.075	51.93	54.03	54.625	55.46	52.995	51.2	49.865	49.64	52.1	54.895	56.04	56.555	55.045	53.6	52.19	51.84	52.74	53.315	54.62	54.645	54.975	52.975	51.68	50.26	50.175	50.855	51.785	51.64	52.06	52.75	53	52.99	52.51	52.135	51.76	52.27	52.205	52.685	52.38	52.91	51.84	52.25	53.51	54.605	54.08	53.265	51.79	50.965	50.7	50.02	50.295	48.985	48.085	47.14	47.37	47.755	49.065	49.085	49.38	47.265	45.125	41.885	40.18	39.6	39.05	38.615	36.88	35.62	34.705	35.11	33.565	32.94	30.25	28.67	27.545	26.735	24.96	23.19	20.665	18.6	16.865	14.52	12.415	10.335	8.74	6.705	4.94	3.355	2.215	1.46	1.065	0.865	0.84	0.76	0.72	0.645	0.55	0.545	0.385	0.505	0.285	0.42	0.18	0.245	0.115	0.165	0.05	0.1	0.045	0.045	0.05	0.035	0.05	0.025	0.065	0.015	0.05	0.015	0.045	0.01	0.075	0.015	0.035	0.005	0	0	0.015	0.025	0.025	0.005	0.005	0.01	0.01	0.04	0	0.01	0	0.015	0.01	0.035	0.005	0.01];
emb1140cy5  = [3.2	3.095	3.005	3.05	3.01	3.03	3.03	3.04	3.03	3.02	3.01	3.005	3.025	3	3.05	3.015	3.065	3.005	3.035	3.025	3.045	3.03	3.09	3.035	3.035	3.05	3.045	3.11	3.045	3.25	3.145	3.305	3.185	3.395	3.295	3.555	3.66	3.98	4.115	5.085	7.845	11.84	17.485	22.32	28.12	33.695	41.465	47.075	54.865	56.075	60.05	63.725	70.505	77.88	83.92	84.4	86.115	88.96	89.91	91.55	92.12	95	93	94.325	92.19	93.905	91.985	92.08	89.94	88.97	88.045	88.965	91.06	90.315	86.765	83.99	83.885	82.625	84.545	82.26	81.685	78.26	77.59	78.865	81.065	78.48	76.335	73.265	72.24	72.445	72.495	74.09	73.12	72.4	70.125	69.89	72.31	76.95	76.09	76.045	72.89	70.755	69.46	69.19	69.23	70.055	72.155	73.02	74.6	72.75	70.675	68.85	68.385	71.085	74.91	76.91	79.455	79.085	78.15	75.475	74.74	76.25	76.76	76.84	74.38	71.73	69.665	69.225	71.38	74.855	78.55	82.145	79.685	77.57	74.52	73.295	73.48	72.77	71.16	68.995	66.92	65.125	64.575	64.11	64.47	63.08	63.33	63.335	64.05	65.735	67.545	68.48	68.045	66.395	63.7	60.36	59.355	59.685	62.045	65.735	63.21	61.49	59.465	58.555	59.33	60.405	60.95	60.87	59.795	58.67	58.17	60.19	63.665	67.12	71.105	69.61	67.82	63.105	59.41	57.875	57.445	59.2	60.465	59.87	58.535	56.47	54.185	52.18	52.375	53.705	55.795	58.66	58.92	59.495	57.84	57.23	58.715	60.255	59.38	58.315	57.115	56.695	57.485	56.84	55.39	52.715	50.235	50.71	52.425	53.935	55.485	54.9	55.32	56.725	56.82	53.795	51.79	50.825	50.045	49.81	49.16	48.565	47.265	46.555	45.695	45.335	46.065	47.055	47.64	48.15	48.035	48.21	48.535	48.41	47.69	47.115	46.625	46.57	46.905	46.005	45.345	44.685	44.68	44.535	44.7	45.29	46.37	47.35	48.155	48.68	47.48	45.605	44.37	43.665	42.615	41.845	42.21	43.2	43.1	43.4	42.21	41.73	42.275	42.81	43.515	43.83	43.715	43.455	43.635	42.82	42.04	40.95	40.305	40.275	40.7	40.75	40.81	40.655	41.145	42.355	43.46	44.525	44.12	42.61	42.525	43.435	42.795	42.225	42.19	42.55	41.485	41.19	41.65	42.275	41.765	41.68	42.37	42.21	41.215	40.255	39.285	39	39.425	40.245	41.805	42.635	43.7	42.485	41.63	40.67	41.05	43.14	44.35	44.315	43.785	42.89	41.53	40.43	39.545	39.345	39.17	39.425	39.82	40.44	40.88	41.38	40.985	40.885	41.23	41.545	41.815	41.81	42.185	41.56	41.195	40.83	41.3	41.47	42.295	42.23	42.525	41.84	41.475	40.845	40.3	39.94	40.095	40.985	41.505	42.165	41.485	40.905	40.805	41.86	41.64	41.68	40.675	40.68	41.57	41.94	41.23	40.475	39.525	39.915	41.185	41.535	41.89	40.755	40.09	38.72	38.03	37.23	36.915	36.86	36.875	36.35	36.475	37.07	37.335	37.245	37.255	37.67	38.085	39.19	38.695	38.845	37.185	36.185	35.39	35.165	35.6	36.38	37.33	38.065	38.545	38.325	37.735	36.745	36.035	35.255	35.05	35.055	35.685	35.105	35.11	35.105	35.79	36.7	37.08	36.605	35.87	34.56	34.61	35.545	35.76	36.325	36.475	37.535	36.68	36.775	36.215	36.22	36.235	36.46	36.07	36.41	37.39	37.57	37.42	36.76	36.68	35.6	35.035	34.85	35.3	34.795	34.97	35.755	36.51	35.705	35.83	36.41	36.79	36.89	36.755	36.625	35.67	35.195	34.405	34.265	34.595	35.63	35.965	36.495	36.345	36.69	37.215	37.63	38.14	38.08	38.34	38.25	38.575	37.85	38.33	38.795	40.735	38.155	37.705	37.345	37.76	37.995	38.195	37.21	36.84	36.7	35.775	35.155	35.37	36.805	37.81	39.81	38.095	37.755	36.37	35.945	36.55	37.255	37.4	37.475	36.985	36.62	36.4	36.265	36.895	35.845	35.59	34.83	35.04	35.96	37.405	37.16	37.685	37.365	37.285	37.33	36.89	36.04	35.61	35.93	35.755	36.18	35.795	36.815	35.44	35.02	34.725	35.69	35.68	35.905	34.965	34.48	34.615	34.33	34.01	34.425	36.18	35.835	36.145	35.25	35.505	34.265	33.86	33.405	33.575	33.63	33.865	33.89	34	34.32	34.63	35.53	35.715	36.79	35.66	35.2	34.675	35.18	34.065	33.795	33.595	33.975	33.885	33.77	33.4	32.935	33.005	33.17	34.17	34.09	34.92	33.855	33.955	32.73	33.06	32.01	31.885	31.495	31.34	30.91	30.815	30.85	30.405	30.77	29.93	29.87	28.665	28.33	27.3	28.005	26.695	26.31	23.69	22.335	21.235	20.145	19	17.87	16.795	15.11	13.92	12.725	12.17	9.83	8.205	6.485	5.23	4.13	3.485	3.26	3.205	3.075	3.05	3.015	3.025	3.065	3.02	3.085	3.02	3.065	3.01	3.075	3.04	3.09	3.035	3.035	3.025	3.015	3.02	3.015	3.045	3.01	3.02	3.01	3.02	3.005	3.08	3.005	3.065	3.005	3	3.01	3.02	3.015	3.025	3.02	3.01	3	3	3.025	3.005	3.035	3	3.095	3.01	3.02	3.005	3.015	3.02	3.035];
emb1142dapi = [0.065	0.04	0.03	0.005	0.005	0	0.02	0	0.01	0	0.01	0.005	0.025	0.015	0.01	0.025	0.03	0.02	0.01	0.02	0	0.01	0.005	0.04	0.005	0.025	0	0.015	0	0.01	0.005	0.01	0.01	0.01	0	0	0.035	0.015	0.03	0	0.02	0	0.04	0.01	0.08	0.065	0.11	0.155	0.27	0.33	0.365	0.46	0.46	0.545	0.53	0.675	0.795	1.08	1.43	2.14	3.21	4.48	6.185	8.035	10.13	11.715	12.975	13.9	15.32	16.56	18.585	19.915	21.655	22.3	23.83	25.77	28.505	29.955	31.005	30.02	29.765	30.285	30.93	31.905	31.99	32.17	32.54	33.545	34.925	37.695	37.885	38.29	36.89	36.235	35.685	35.635	36.13	36.685	37.115	37.055	37.265	36.74	36.59	35.695	35.19	34.7	34.85	35.29	36.095	35.47	34.71	33.29	32.94	33.62	33.715	33.495	32.535	31.605	30.465	29.87	29.945	30.67	31.37	32.285	32.075	32.09	30.93	30.095	29.505	29.34	29.45	29.425	29.71	30.005	30.815	30.145	30.06	28.41	27.47	26.09	25.38	24.79	24.845	25.04	25.31	25.34	25.245	25.16	24.875	24.775	24.755	25.17	24.58	24.52	23.835	23.845	24.615	25.625	26.56	26.865	25.835	25	24.195	24.3	25.115	25.555	26.375	25.95	26.025	25.97	26.35	25.785	25.62	25.075	24.695	23.975	23.68	23.625	23.845	24.515	24.23	23.81	23.28	23.01	23.57	24.75	25.03	25.585	24.055	23.14	22.175	21.96	22.665	23.54	24.345	24.43	24.245	23.92	23.88	23.76	24.165	24.295	24.85	24.45	24.265	22.985	22.14	21.265	21.275	21.96	22.375	22.61	22.3	22.24	22.475	23.29	23.375	23.925	22.295	21.34	19.335	18.065	17.635	17.815	18.44	19.375	20.455	20.935	21.605	21.83	22.555	22.245	22.29	20.95	20.2	19.275	19.12	19.39	20.315	21.825	23.005	23.435	23.18	22.42	22.095	22.37	22.685	23.34	22.54	22.385	20.78	19.945	19.34	19.545	20.73	21.945	22.765	22.74	21.8	20.41	19.03	18.125	18.35	19.24	21.165	22.425	24.38	23.615	23.19	20.835	19.125	17.34	16.7	17.755	19.275	21.395	22.375	23.43	22.805	22.545	22.04	22.15	21.945	22.22	21.76	21.68	21.03	20.995	21.05	21.08	21.28	21.365	21.85	21.53	21.45	20.805	20.915	20.485	20.635	19.865	19.575	18.805	18.665	18.985	19.76	20.96	21.195	20.81	19.63	18.365	17.75	18.02	19.29	21.5	22.525	23.955	23.465	23.28	22.975	22.795	22.48	22.63	23.18	23.45	23.95	23.25	22.505	21.965	22.34	24.255	26.805	27.2	27.55	25.425	23.705	21.765	20.735	20.835	21.325	22.325	22.97	24.05	24.395	25.39	24.555	24.405	23.075	22.82	22.73	23.455	24.69	25.72	25.825	25.64	25.405	25.365	25.86	26.015	26.715	26.155	26.4	25.375	25.195	25.26	26.41	27.61	28.725	28.425	27.795	26.705	26.255	26.865	27.66	28.995	28.985	29.72	28.645	28.225	27.165	26.94	26.58	26.955	27.2	27.55	27.43	27.335	27.425	27.41	28.015	27.64	27.895	26.825	26.675	27.245	29.015	30.475	32.22	31.62	31.165	29.495	28.355	27.475	27.535	28.605	29.39	30.645	29.985	29.855	28.55	28.325	28.55	30.15	31.59	33.135	33.235	33.98	34.57	34.79	34.835	34.515	34.435	33.08	32.62	32.095	32.855	33.19	34.52	34.15	34.955	34.695	34.965	35.515	35.905	35.325	34.41	33.995	34.39	35.465	36.14	38.165	37.845	38.49	36.29	35.185	33.455	32.485	31.935	33.025	35.5	37.915	40.115	40.495	40.15	38.24	36.72	36.46	38.245	38.45	39.95	38.045	37.145	36.605	37.47	38.86	39.975	40.48	40.425	40.205	39.225	39.065	38.84	39.725	39.17	39.705	37.745	37.28	37.125	37.82	38.415	39.775	40.935	41.245	40.57	39.81	39.51	39.76	41.14	40.625	41.515	40.36	40.51	40.195	41.36	41.09	41.065	40.495	40.565	40.91	40.75	40.49	39.205	38.07	36.96	37.585	38.93	41.78	42.19	43.265	42.085	41.78	41.92	42.66	42.24	41.605	40.88	40.36	40.86	41.345	42.855	43.275	45.055	43.85	43.46	41.92	41.475	40.48	40.03	39.185	39.365	40.03	40.85	41.945	42.23	42.835	41.905	41.345	41.18	42.315	42.065	42.62	42.275	42.615	42.575	42.765	42.985	43.03	43.23	43.255	44.15	44.42	45.21	44.875	45.84	44.05	43.36	41.78	41.05	40.765	41.705	42.995	43.775	43.765	43.2	42.725	42.15	42.08	41.145	41.09	40.535	40.855	39.965	39.965	39.515	39.745	40.865	42.215	42.595	41.815	40.26	38.57	37.3	36.055	35.74	35.87	36.75	34.69	33.36	30.49	28.635	26.975	25.815	23.54	21.22	18.645	16.365	14.535	12.025	9.285	6.885	4.785	3.41	2.385	1.74	1.355	1.045	1.01	0.91	0.92	0.925	0.91	0.83	0.8	0.795	0.77	0.835	0.73	0.74	0.595	0.66	0.53	0.495	0.33	0.32	0.345	0.315	0.285	0.215	0.195	0.135	0.14	0.03	0.05	0.025	0.06	0.005	0.05	0.02	0.025	0.005	0.01	0.04	0.03	0.025	0.01	0.01	0	0.02	0.025	0.07	0.065];
emb1142cy5  = [3.01	3.005	3.005	3	3	3	3.015	2.995	3.025	3.005	3.035	3	3.005	3	3.01	3	3.005	3	3	3.02	3.015	3.035	3.04	3.055	3.16	3.325	3.695	4.085	3.745	3.595	3.27	3.09	3.04	3.015	3	3	3.03	3.005	3.015	3	3.04	3	3.015	3.005	3.035	3.02	3.02	3.04	3.03	3.11	3.125	3.28	3.3	3.44	3.535	3.855	4.15	4.75	6.355	8.69	12.735	17.08	20.895	25.265	30.15	34.235	38.19	41.07	44.66	48.94	54.85	57.44	62.42	63.6	67.74	71.315	76.705	78.315	81.1	80.45	81.61	84.025	86.07	88.59	88.975	90.845	91.45	95.07	96.005	100.485	99.705	100.285	98.045	98.32	98.13	99.135	99.355	99.88	101.1	100.62	100.25	98.65	97.86	96.82	96.965	95.075	94.7	95.47	97.33	96.065	95.28	92.81	92.33	93.42	93.845	93.94	93.13	92.88	91.33	91.675	90.77	91.8	90.59	91.295	89.945	89.305	87.675	86.41	85.615	84.915	84.37	82.915	81.935	81.505	82.075	81.025	81.25	78.78	78.135	77.995	78.455	79.665	81.325	81.8	82.09	81.185	79.57	77.745	76.255	75.56	74.41	73.985	73.56	74.295	72.015	71.9	73.42	75.31	76.53	76.86	74.395	72.485	70.44	70.21	72.355	73.17	74.415	73.05	71.785	71.625	72.565	71.82	71.75	70.005	68.705	67.06	66.105	66.15	66.99	68.745	68.125	66.775	65.07	64.31	64.535	65.22	64.54	64.295	61.895	60.145	59.325	59.745	61.175	62.43	63.45	62.735	61.32	59.95	59.11	58.14	57.82	58.905	60.7	60.945	60.975	59.31	58.265	57.255	56.955	56.83	56.615	56.8	56.22	55.845	56.035	57.09	58.325	60.85	58.21	55.95	52.915	51.02	51.67	52.28	52.06	52.69	54.01	53.685	52.79	51.64	50.69	49.245	48.26	46.64	45.725	45.915	46.445	47.39	48.765	49.95	50.61	50.365	49.605	48.605	48.4	48.87	48.395	48.13	47.095	46.635	46.445	47.335	47.905	48.935	50.125	50.955	51.275	50.675	48.945	47.9	47.56	46.46	45.515	47.07	49.1	51.09	53.285	51.73	50.66	48.325	46.375	43.895	43.475	44.855	46.415	48.23	48.53	48.475	47.185	45.895	45.42	45.69	46.435	47.325	47.175	47.155	46.52	45.725	43.95	43.305	43.975	43.915	43.42	42.67	42.57	42.98	44.37	43.08	42.505	41.455	41.005	41.26	41.79	42.88	43.995	44.98	44.75	43.835	42.66	41.535	41.7	42.38	42.835	43.795	43.545	43.47	42.925	42.85	43.375	43.63	43.44	43.48	43.855	43.855	44	44.46	45.23	44.485	44.015	43.065	43.1	42.215	41.63	41.05	40.895	40.89	41.395	42.555	42.505	42.085	42.265	43.105	42.57	41.895	41.09	40.5	40.18	40.235	40.895	41.635	41.96	41.995	41.215	40.685	39.955	40.565	42.225	42.415	42.315	40.805	39.585	39.87	40.675	40.93	41.525	41.09	40.725	40.05	40.105	40.895	41.89	43	42.77	42.495	41.855	41.495	41.45	42.225	41.805	42.065	41.215	40.965	40.795	40.86	40.595	40.54	40.85	41.355	42.09	41.805	41.485	41.235	41.305	41.335	42.05	41.55	41.885	41.515	41.535	40.91	40.725	40.995	41.48	42.525	42.44	42.08	41.31	40.97	40.43	40.59	40.38	40.6	41.65	42.89	43.37	43.34	41.88	41.245	41.135	40.72	40.515	39.985	39.67	40.215	41.785	41.455	41.96	41.895	42.41	41.565	40.91	39.76	39.455	39.565	39.44	39.32	39.41	39.815	40.08	40.855	40.345	40.54	40.62	41.215	40.455	40.135	39.49	39.625	40.69	41.155	41.415	41.025	40.27	39.32	39.355	39.635	40.865	40.39	41.025	40.12	40.32	40.325	40.535	39.92	40.185	41.14	40.96	40.105	39.47	39.58	39.59	40.16	40.21	40.875	40.01	40.08	39.96	40.31	40.03	40.295	40.17	39.92	39.535	39.315	39.635	39.91	40.795	41.135	42.525	40.675	40.515	39.93	40.025	39.515	39.535	39.765	40.26	40.455	39.89	39.22	38.65	39.075	39.8	42.34	43.49	45.635	43.185	41.705	39.37	38.76	38.88	39.75	40.665	40.7	39.995	39.435	39.51	39.29	40.015	39.505	39.78	38.44	38.115	37.665	38.175	37.955	38.025	37.24	37.21	37.185	37.41	38.185	37.485	36.985	36.545	37.33	36.96	37.315	36.875	37.125	36.345	36.285	36.01	36.22	36.665	37.03	37.285	37.275	37.485	37.375	37.94	36.725	36.075	35.285	35.29	35.01	35.475	35.405	36.36	37.505	37.97	37.23	36.57	36.425	36.22	36.22	36.03	36.84	35.425	35.135	34.33	34.24	34	34.49	34.435	34.815	34.64	34.115	33.265	32.21	31.885	30.925	30.33	29.045	28.99	27.77	27.73	26.95	26.83	24.76	23.425	21	19.81	19.225	18.375	17.49	14.355	10.735	8.835	7.43	5.73	4.365	3.605	3.245	3.06	3.06	3.02	3.01	3.025	3.205	3.6	4.12	4.745	4.335	3.605	3.255	3.055	3.005	3.02	3.005	3.005	3.01	3.01	3.005	3.01	3.035	3.045	3.04	3.03	3.025	3.015	3.025	3.6	4.27	4.065	3.84	3.415	3.12	3.06	3.13	3.3	3.29	3.1	3.03	3	2.995	3.015	3.025	3.09	3.05];
emb1143dapi = [0.01	0.145	0.01	0.16	0.01	0.14	0.02	0.105	0.04	0.07	0.06	0.08	0.13	0.09	0.145	0.095	0.205	0.15	0.325	0.18	0.255	0.15	0.28	0.16	0.22	0.205	0.235	0.185	0.175	0.22	0.165	0.26	0.13	0.25	0.11	0.375	0.15	0.295	0.15	0.33	0.235	0.29	0.23	0.255	0.385	0.335	0.465	0.34	0.625	0.485	0.815	0.635	0.85	0.715	0.875	0.845	0.9	0.91	0.95	1	1.03	1.19	1.265	1.605	2.045	3.205	4.87	7.29	8.835	10.89	12.42	14.315	15.805	17.755	19.645	20.5	21.045	22.215	24.46	25.41	27.27	26.79	27.76	26.99	28.615	30.895	34.18	35.025	35.615	33.545	31.685	30.035	29.7	29.98	29.095	28.925	29.17	31.43	32.12	34.01	31.675	30.395	28.845	28.895	29.565	30.24	29.975	29.735	29.585	29.43	29.865	29.65	30.415	31.365	33.49	32.56	32.58	31.53	31.645	31.52	31.69	31.595	32.315	33.42	33.325	33.265	31.665	30.445	29.55	29.895	30.49	32.555	33.45	35.835	36.54	37.34	35.59	33.87	31.995	30.895	30.2	29.985	30.95	30.97	31.325	31.48	33.025	33.23	34.505	35.165	36.035	35.71	35.69	35.305	34.99	34.125	33.35	32.785	33.325	34.7	34.28	34.995	33.685	33.355	31.865	31.185	29.915	29.735	29.195	29.49	30.66	31.785	33.05	34.125	35.535	35.995	37.5	37.175	37.685	36.725	37.005	36.695	36.965	36.08	35.875	35.645	34.85	33.42	32.205	31.49	32.135	33.56	33.515	34.275	35.335	37.54	37.705	38.255	36.69	35.675	34.2	33.4	32.645	33.32	35.84	38.145	41.485	40.775	39.72	37.11	35.705	36.615	38.885	40.77	42.225	39.55	37.555	35.81	34.98	35.04	35.045	35.565	36.66	39.115	40.115	41.93	40.665	40.575	39.125	38.465	37.47	37.955	38.43	39.11	39.935	40.745	41.695	41.7	42.475	41.755	42.395	41.33	41.01	39.535	39.76	38.455	38.39	38.58	39.225	39.225	38.305	36.865	36.595	37.515	39.835	44.365	45.275	47.51	44.535	42.375	39.955	38.91	38.865	39.365	39.155	39.09	38.395	38.765	40.61	41.455	43.05	42.55	42.325	41.79	42.805	42.59	42.67	41	40.055	37.285	35.55	34.74	35.655	37.86	39.43	41.625	41.995	43.01	41.065	40.555	38.965	39.265	39.36	40.88	42.005	42.595	40.705	38.85	36.635	36.775	38.52	40.765	44.005	44.115	44.54	43.155	43.07	40.365	39.195	37.715	37.43	37.38	38.46	40.475	41.455	41.98	42.03	41.955	40.68	40.235	39.2	39.795	39.615	40.385	40.735	41.895	41.81	41.735	40.845	40.325	39.97	39.685	40.355	41.23	42.98	43.225	44.725	42.42	41.225	40.42	41.405	41.78	42.15	40.53	40.005	40.295	41.395	43.23	43.485	43.875	43.4	44.205	44.445	46.1	43.2	41.53	39.865	39.87	41.365	42.89	43.165	42.56	41.25	40.665	41.03	40.655	41.48	42.66	45.04	45.515	47.215	45.13	43.76	41.68	40.955	41.33	42.435	43.47	44.455	45.625	46.025	46.715	45.14	44.2	43.15	43.47	42.925	43.96	44.16	44.865	45.15	45.74	45.355	44.68	44.02	42.74	41.405	40.81	41.63	41.935	43.835	44.515	46.455	45.24	44.65	42.855	41.68	40.585	40.805	42.345	44	46.195	45.81	45.255	42.015	39.24	38.275	39.01	39.57	41.29	41.075	41.835	42.02	42.2	41.53	41.87	42.755	42.8	43.34	41.68	40.205	38.735	39.045	38.54	39.535	40.14	41.45	42.265	42.935	41.61	40.69	39.97	39.975	40.895	40.395	40.935	40.005	40.12	39.475	40.55	39.675	39.945	39.025	39.335	39.04	38.76	37.775	37.925	38.89	39.8	41.355	41.5	42.37	40.29	39.325	37.145	36.705	37.69	40.025	41.585	42.47	40.565	38.795	37.44	37.255	38.445	38.92	40.065	39.74	40.69	40.425	41.92	40.585	39.755	36.2	34.295	33.465	34.27	37.365	39.975	42.52	43.055	43.16	42.765	43.37	43.305	44.805	44.515	45.21	41.96	39.485	35.88	34.445	34.78	35.585	37.52	38.33	38.685	37.485	36.605	35.895	36.565	36.645	38.325	38.285	39.055	37.395	36.68	35.905	35.81	35.645	35.56	36.04	36.19	37.05	36.245	36.505	34.985	34.56	32.55	31.92	32.46	33.945	34.44	34.575	33.635	33.57	33.64	32.82	32.22	31.92	32.44	32.09	33.035	30.38	28.985	26.985	26.495	25.61	25.57	24.985	24.165	22.975	21.545	20.035	18.54	17.28	15.775	15.275	13.13	12.025	10.945	10.62	8.715	7.52	5.41	4.465	4.02	3.52	2.58	1.82	1.125	0.79	0.74	0.605	0.75	0.47	0.64	0.365	0.49	0.22	0.325	0.225	0.265	0.23	0.155	0.22	0.11	0.17	0.055	0.2	0.02	0.21	0.02	0.18	0.01	0.065	0.02	0.05	0.055	0.06	0.06	0.03	0.09	0.03	0.115	0.025	0.115	0.01	0.105	0.02	0.12	0.015	0.06	0.02	0.05	0.05	0.02	0.07	0.02	0.135	0.02	0.135	0	0.11	0.015	0.06	0.035	0.105	0.035	0.07	0.04	0.045	0.05	0.03	0.125	0.055	0.135	0.005	0.155	0.005	0.13	0.015	0.17	0.015	0.06	0.035	0.04	0.08	0.055];
emb1143cy5  = [3.01	3.185	3.03	3.2	3.015	3.165	3.02	3.105	3.055	3.09	3.055	3.075	3.125	3.095	3.115	3.045	3.25	3.1	3.35	3.1	3.31	3.105	3.265	3.11	3.165	3.19	3.21	3.195	3.13	3.18	3.07	3.195	3.085	3.27	3.035	3.285	3.035	3.25	3.06	3.23	3.07	3.2	3.11	3.12	3.175	3.535	4.585	3.97	3.39	3.115	3.61	3.175	3.565	3.175	3.485	3.365	3.56	3.475	3.575	3.72	3.78	4.035	4.03	4.69	6.66	10.18	15.225	23.115	25.72	30.97	34.52	39.15	40.41	43.295	46.905	49.155	50.76	51.765	56.05	56.99	61.06	61.895	67.81	65.665	69.145	68.425	71.07	70.615	72.165	71.69	69.685	66.445	64.595	64.625	62.81	62.37	62.555	67.585	65.29	66.57	64.31	64.225	60.6	59.215	59.1	60.045	60.495	59.855	58.155	57.005	57.295	56.605	57.28	57.12	59.105	57.815	58.745	56.47	56.59	57.095	57.425	55.415	54.46	54.63	54.735	55.025	53.18	51.755	50.245	50.135	49.86	50.995	49.6	50.325	52.035	54.25	53.275	51.71	47.745	46.75	48.105	47.72	48.185	46.845	46.745	46.045	47.625	47.275	49	47.21	47.24	46.47	45.875	43.77	43.43	45.825	45.235	42.82	42.39	44.835	45.37	47.745	46.195	47.08	45.69	46.095	43.425	42.16	41.095	41.055	42.5	42.485	41.325	40.695	40.775	40.665	41.985	41.74	43	43.47	45.185	43.515	43.145	41.465	41.045	40.83	40.86	40.425	39.28	39.315	38.435	38.445	38.75	41.26	39.13	38.82	38.675	39.455	38.89	38.705	37.355	36.995	36.92	37.105	37.89	38.675	40.81	40.415	41.085	38.825	38.45	37.335	37.8	37.96	39.005	38.425	38.41	37.85	37.3	36.605	36.82	38.465	37.75	38.005	37.605	39.275	37.915	38.2	38.175	38.78	37.89	38.045	37.8	37.91	37.29	36.73	36.67	36.38	37.175	36.96	38.31	37.73	38.585	37.47	37.985	36.225	36.265	36.77	37.32	37.275	36.795	35.74	35.2	36.13	35.145	35.65	35.675	38.045	35.78	35.955	34.61	34.885	35.01	35.235	33.555	33.59	35.045	35.03	34.49	34.08	34.935	34.78	36.365	34.82	34.385	33.12	33.98	33.87	34.425	32.995	32.695	32.62	33.205	34.21	34.065	33.93	33.255	33.76	33.955	35.625	34.905	36.56	34.65	34.59	33.735	33.975	34.655	34.805	35.255	34.43	33.47	33.44	35.175	33.955	34.235	33.385	34.725	34.065	34.805	33	33.485	35.84	36.485	34.395	33.38	32.875	33.245	35.005	34.24	34.69	34.07	35.93	33.92	34.59	32.625	32.795	32.385	32.395	33.005	33.15	33.51	33.555	34.315	33.995	34.84	33.57	33.685	32.495	33.38	31.48	31.625	31.265	31.86	32.205	32.225	31.105	31.015	31.98	31.98	33.475	32.405	32.565	30.995	30.735	29.805	30.255	29.595	30.11	29.72	30.235	31.05	32.15	34.54	34.185	32.425	32.49	34.845	32.8	32.355	31.775	32.835	31.22	31.52	31.385	31.855	31.51	31.505	31.655	31.67	31.895	30.96	30.68	30.115	31.565	30.555	31.815	31.075	31.925	31.585	32.115	30.69	30.565	31.11	31.695	33.685	32.76	32.135	31.2	31.8	30.885	31.42	30.56	31.305	30.64	31.28	30.99	31.505	32.33	32.55	32.095	31.945	31.7	31.285	31.805	29.875	29.49	28.785	30.32	29.935	30.87	29.87	30.32	30.45	31.185	31.84	31.965	32.26	31.73	31.105	30.675	32.29	30.26	30.07	29.8	31.175	30.05	30.555	30.705	31.615	31.835	31.92	30.9	30.155	30.21	29.7	30.59	30.21	31.715	31.56	33.21	30.96	30.83	30.03	30.52	30.41	30.39	29.045	29.275	31.72	31.19	30.575	29.89	30.745	29.83	30.905	29.205	29.305	29.72	31.045	30.6	31.115	31.525	31.015	30.185	29.725	29.735	29.03	29.265	28.15	28.965	28.535	30.115	29.08	29.69	29.345	30.16	29.695	29.745	29.87	29.935	30.05	29.455	29.905	29.215	30.015	30.115	32.24	30.975	31.495	29.9	29.93	29.45	29.525	29.05	29.42	30.535	30.125	30.355	30.15	31.705	29.845	29.755	29.18	30.535	29.425	29.845	29.59	29.885	29.085	29.47	30.295	30.605	31.615	31.54	32.115	31.255	32.09	29.58	29.595	28.895	30.235	29.895	30.8	31.55	31.925	30.04	29.55	30.26	29.965	30.41	30.315	31.64	30	30.6	27.675	27.205	26.31	26.985	26.81	27.285	26.47	26.265	25.965	25.24	24.225	23.475	25.235	23.35	22.84	19.11	17.39	15.815	15.675	14.62	14.24	10.445	9.07	8.105	7.315	6.11	4.905	3.8	3.375	3.41	3.105	3.305	3.08	3.285	3.035	3.18	3.035	3.12	3.03	3.035	3.08	3.055	3.09	3.025	3.095	3.025	3.205	3.045	3.145	3.01	3.105	3.015	3.055	3.035	3.085	3.035	3.025	3.065	3.035	3.105	3.015	3.055	3	3.125	3.01	3.15	3.005	3.08	3.035	3.07	3.025	3.035	3.05	3.02	3.125	3.03	3.085	3.015	3.125	3	3.13	3.025	3.12	3.18	3.64	4.995	5.255	3.725	3.095	3.065	3.025	3.075	3.01	3.06	3.015	3.245	3.025	3.105	3.005	3.05	3.005	3.06	3.03	3.02	3.055	3.03];
emb1146dapi = [0	0.025	0	0.015	0	0.02	0.005	0.02	0.01	0.02	0.01	0	0.025	0	0.005	0	0.025	0	0.015	0.01	0.045	0.015	0.01	0.015	0.015	0.015	0.015	0.04	0.03	0.03	0.015	0.06	0.015	0.115	0.06	0.21	0.045	0.18	0.17	0.26	0.34	0.425	0.515	0.545	0.67	0.675	0.74	0.875	1.12	1.485	2.195	3.56	5.35	7.615	9.93	11.99	13.85	15.555	17.53	20.39	22.61	25.185	26.15	26.97	27.06	28.035	29.21	31.035	32.12	34.185	36.175	38.495	40.095	41.085	40.81	40.16	39.56	39.635	40.44	41.085	42.53	42.995	44.455	43.81	43.75	42.21	41.365	41.205	41.025	40.155	38.615	36.585	35.715	36.025	36.85	38.335	38.41	39.525	38.76	38.795	37.08	35.615	33.405	32.025	31.94	33.26	35.895	36.965	37.12	35.015	32.345	31.275	31.28	31.93	32.925	32.6	32.565	31.725	31.37	30.39	30.225	30.7	31.455	32.305	32.085	31.765	31.025	30.78	30.23	30.34	29.6	29.305	28.375	27.705	26.685	26.265	26.18	26.44	27.04	28.015	29.495	30.38	31.35	29.7	28.22	26.6	25.35	25.455	25.965	25.415	24.765	23.11	21.91	21.26	22.05	23.755	25.085	26.53	25.655	24.455	22.045	20.115	19.12	18.63	18.86	19.39	19.545	19.62	19.38	19.29	19.175	19.765	20.875	21.87	22.875	23.39	24.37	24.665	25.26	24.51	24.065	23.35	22.95	22.545	22.755	23.44	24.555	25.835	26.725	27.515	27.91	28.6	27.905	27.315	25.875	25.07	25.425	26.11	27.39	28.415	28.9	29.555	30.305	31.41	32.805	32.35	31.37	29.905	28.73	28.195	28.26	28.255	28.4	27.645	27.21	26.415	26.305	26.785	27.09	27.275	27.055	27	28.615	31.025	32.34	33.845	32.55	31.44	29.165	27.895	27.92	28.345	29.16	29.15	28.425	26.955	24.96	23.58	22.77	23.43	24.655	26.285	28.335	29.95	31.82	32.63	33.35	33.18	32.79	31.93	30.495	28.495	26.72	25.215	25.38	26.255	28.005	30.135	31.215	32.425	31.73	31.035	29.79	29.205	29.46	30.605	32.485	33.665	34.385	34.205	34.025	32.87	31.83	31.045	30.71	30.98	31.645	32.63	33.815	34.85	35.87	36.635	36.83	36.685	35.585	34.255	33.96	34.29	35.63	37.77	38.175	38.645	36.755	35.355	34.035	33.65	34.58	35.585	36.67	36.585	36.01	34.995	34.215	33.87	34.1	34.165	34.65	34.095	34.09	33.765	33.865	34.41	35.305	36.285	37.365	38.645	39.28	39.64	39.225	39.02	38.43	38.355	39.305	40.62	41.085	41.305	40.135	39.23	38.215	37.45	37.055	36.455	35.97	35.24	34.83	35.395	36.68	37.535	38.945	39.225	39.975	41.11	42.445	43.365	43.285	41.795	39.665	36.785	34.99	33.855	35.49	38.175	40.565	43.165	42.635	42.435	39.58	37.52	36.26	36.145	37.75	39.42	41.115	42.07	42.79	42.455	42.25	41.65	41.445	40.145	39.66	39.86	40.375	40.32	40.375	40.055	40.335	41.285	42.81	44.72	45.265	45.63	44.35	43.255	42.07	41.46	41.775	42.9	43.86	44.73	44.325	44.085	43.84	43.66	43.95	43.945	43.93	43.25	42.58	42.125	42.36	42.65	43.385	43.875	44.825	44.595	44.75	44.73	45.37	46.59	47.36	47.75	46.67	45.325	43.315	41.58	41.24	41.87	43.54	45.52	46.21	46.5	45.14	44.33	43.88	43.57	43.6	43.355	43.3	43.99	45.605	47.425	49.85	49.565	49.485	46.96	45.105	44.03	44.135	45.73	46.945	47.63	47.335	46.235	44.825	43.905	43.56	44.235	44.93	46.23	46.35	46.81	45.085	44.225	43.75	44.245	45.41	45.73	45.46	44.92	44.445	45.07	46.815	48.055	49.915	47.63	45.965	43.85	42.81	43.18	43.525	43.38	44.045	45.19	46.245	47.495	46.52	44.945	43.065	41.845	41.81	42.765	43.73	45.245	44.89	44.46	43.355	42.39	41.45	41.085	41.175	41.475	42.035	41.66	41.46	40.67	40.55	40.07	40.395	40.7	41.39	41.36	41.725	42.42	43.08	43.35	43.485	43.66	43.675	44.23	43.46	43.3	41.34	39.92	37.935	37.085	38.705	41.135	43.475	44.37	42.595	40.84	39.22	39.645	41.715	42.955	44.34	43.14	42.39	41.595	41.475	41.13	41.37	40.415	39.97	39.62	39.525	39.75	40.225	41.06	41.915	43.415	43.135	43.2	41.955	41.62	41.415	41.705	41.19	40.58	38.065	36.145	34.945	35.305	37.13	38.08	38.98	38.955	39.185	39.61	41.605	40.285	39.525	36.49	34.4	32.56	31.855	32.165	32.47	32.57	32	31.03	29.11	27.385	25.775	24.66	22.355	20.855	19.66	19.04	18.31	17.335	15.07	13.21	11.555	9.91	8.455	6.895	5.405	3.825	2.455	1.66	1.22	0.84	0.82	0.68	0.71	0.65	0.685	0.61	0.595	0.555	0.485	0.48	0.41	0.455	0.26	0.27	0.11	0.17	0.095	0.165	0.08	0.115	0.065	0.08	0.09	0.09	0.095	0.065	0.04	0.03	0.025	0	0.075	0	0.025	0.01	0.02	0	0.005	0.005	0.02	0.01	0.005	0	0	0.02	0	0.02	0	0.035	0.005	0.02	0	0	0	0	0	0.005];
emb1146cy5  = [3.02	3.085	3.015	3.025	3	3.045	3.01	3.035	3.01	3.005	3.015	3.02	3.035	3.02	3.065	3.045	3.165	3.115	3.145	3.05	3.055	3.015	3.02	3.025	3.045	3.01	3.01	3.025	3.02	3.03	3.01	3.05	3.015	3.085	3.02	3.09	3.09	3.155	3.07	3.07	3.07	3.09	3.165	3.23	3.395	3.415	3.655	3.745	4.075	5.205	7.16	11.495	16.39	22.33	28.655	35.33	42.055	49.085	54.405	58.875	61.215	64.765	66.91	71.155	72.105	74.91	77.59	84.01	86.545	91.705	94.44	98.775	102.175	105	105.94	107.36	110.465	111.34	113.215	114.995	119.825	117.265	118.995	115.92	115.3	112.095	110.515	108.905	110.155	114.505	115.345	113.3	111.44	110.36	111.375	114.955	113.56	114.2	107.675	103.83	102.2	102.79	104.01	104.945	102.97	103.075	105.96	107.91	109.5	106.85	103.525	100.94	101.885	104.355	109.685	106.59	105.475	103.11	102.435	100.525	100.01	100.785	102.695	107.08	109.025	110.9	106.115	102.27	96.925	93.405	88.135	84.99	81.88	79.665	75.78	72.765	70.53	69.245	68.735	67.975	67.54	69.29	73.02	74.055	77.005	74.895	74.08	71.655	71.76	72.31	72.54	67.725	63.64	60.015	58.615	58.92	60.17	62.37	60.515	58.245	55.03	52.505	53.285	55.205	56.72	59.075	62.04	64.3	63.655	63.385	63.195	61.84	60.875	60.38	61.355	60.05	59.44	57.41	56.41	54.335	53.035	52.035	52.39	52.505	52.83	53.055	53.01	52.94	53.135	53.685	55.04	57.525	57.365	57.81	58.11	59.62	61.855	64.47	65.62	66.28	65.25	63.775	61.795	60.785	60.675	59.69	58.46	58.235	58.735	60.905	63.925	67.43	71.63	72.495	72.355	68.98	67.4	66.485	65.645	65.525	63.83	61.26	59.8	59.18	60.225	62.12	59.76	58.245	58.655	60.235	62.305	63.77	64.3	64.185	62.935	59.83	55.575	52.5	50.335	50.765	52.545	54.18	56.235	57.44	58.605	58.615	58.59	58.76	58.7	58.745	58.27	57.96	55.89	53.355	52.8	52.91	53.385	54.575	56.08	58.57	56.775	55.08	52.615	51.54	50.945	50.61	50.575	51.06	52.255	52.485	52.78	51.855	51.34	51.1	51.385	51.21	51.62	52.15	52.295	50.97	50.425	50.715	51.2	51.725	51.28	50.43	49.69	49.3	49.14	49.32	49.515	49.88	50.315	51.635	52.005	52.225	51.47	51.5	51.885	51.6	50.99	50.89	51.64	50.015	48.575	47.87	47.595	46.72	46.43	46.43	46.82	47.075	48.055	50.33	51.6	52.28	51.1	49.765	48.755	49.01	47.68	47.27	47.365	47.885	47.545	47.67	47.505	47.735	47.115	46.51	45.375	45.735	47.395	48.355	50.065	49.11	49.83	48.755	48.8	46.98	45.855	44.63	44.185	44.65	44.705	44.095	43.66	43.73	42.975	42.17	42.26	43.62	44.36	45.67	44.9	44.64	43.385	42.735	42.27	42.54	42.92	43.32	43.67	43.575	43.665	43.115	42.95	42.925	43.53	43.51	44.275	43.23	43.035	42.67	43.075	44.47	45.01	43.745	43.35	43.71	43.605	43.7	43.815	44.62	44.415	45.01	43.945	43.985	44.45	45.11	44.66	44.465	44.995	45.59	45.935	45.51	44.72	43.415	42.72	42.37	42.84	43.115	44.32	43.675	44.025	44.225	44.34	43.305	43.04	43.715	44.44	45.42	44.42	43.14	42.64	42.96	42.595	43.025	42.835	43.74	43.98	44.22	43	42.515	42.51	42.51	43.115	42.63	41.735	41.4	42.105	42.1	43.135	43.285	44.34	44.12	44.33	43.32	42.84	42.225	42.225	42.765	42.69	42.58	42.55	43.295	42.885	43.08	41.52	40.995	40.985	41.805	41.25	41.195	40.435	40.16	39.965	39.91	39.56	39.43	39.65	40.555	42.375	41.33	40.8	39.82	39.825	38.98	39.06	39.525	39.885	39.195	39.355	40.37	41.18	41.545	40.645	40.33	38.7	37.985	38.33	39.795	39.325	39.605	38.845	38.605	38.47	38.345	37.495	36.94	36.765	36.77	37.035	36.575	36.79	36.91	37.975	37.055	37.375	37.505	38.37	38.39	38.85	38.86	38.88	38.775	39.185	40.095	39.515	39.085	38.355	39.06	37.49	37.025	36.085	36.355	36.49	37.28	37.455	37.355	36.21	35.57	35.76	36.13	37.59	37.65	37.935	36.92	36.88	36.905	37.665	36.45	36.61	37.32	37.805	36.7	35.795	35.2	35.115	35.585	35.855	36.73	35.93	36.01	35.295	35.75	35.31	36.17	36.725	37.33	36.59	36.02	35.345	34.605	33.845	33.815	34.64	34.785	35.735	35.065	35.585	35.095	35.39	34.36	34.185	33.055	32.7	31.855	31.82	32.085	31.49	31.01	29.345	28.185	27.105	27.02	25.305	24.8	22.925	22.645	21.635	20.55	18.3	16.855	15.46	13.955	12.37	11.005	10.025	7.93	5.805	4.455	3.45	3.19	3.18	3.11	3.23	3.29	3.365	3.22	3.125	3.06	3.03	3.07	3.045	3.055	3.005	3.065	3.01	3.065	3.02	3.07	3.05	3.06	3.035	3.045	3.055	3.07	3.055	3.035	3.035	3	3.025	3	3.05	3	3.035	3	3.02	3	3.025	3.005	3.01	3	3	3.04	3.005	3.015	3	3.05	3.005	3.035	3.025	3.045	3.005	3.02	3.01	3	3.01	3.01];
emb1147dapi = [0.02	0	0	0.005	0	0	0	0.02	0	0.035	0	0.01	0	0	0	0.005	0.005	0.005	0.01	0.01	0	0	0.005	0	0.02	0.005	0.015	0.005	0.015	0.035	0.055	0.025	0.02	0	0.005	0	0	0.005	0	0.01	0.005	0.01	0	0.04	0	0.02	0	0	0	0.005	0.015	0.01	0.005	0.01	0.03	0.005	0.01	0	0.05	0	0.065	0.03	0.065	0.045	0.075	0.04	0.055	0.095	0.075	0.135	0.14	0.33	0.26	0.425	0.28	0.545	0.425	0.6	0.615	0.715	0.675	0.765	0.985	1.46	2.205	2.995	4.16	5.015	6.26	8.035	10.37	12.48	15.04	16.18	17.64	18.55	19.72	20.6	21.485	22.79	23.41	23.87	24.24	25.325	26.06	27.435	27.765	28.755	28.945	29.975	29.775	29.99	30.185	31.135	32.21	32.31	31.66	30.59	29.83	29.44	29.685	29.55	30.27	30.105	30.745	30.365	30.76	30.96	31.36	31.61	31.815	31.82	31.45	31.43	31.305	31.705	31.53	31.715	30.555	30.225	30.71	31.675	32.015	32.89	33.325	33.47	32.93	32.23	31.175	30.235	29.865	30.35	31.7	32.15	33.06	31.335	30.215	29.15	28.86	29.035	29.205	29.02	28.855	28.425	28.67	29.535	30.22	30.985	30.735	30.835	29.93	29.5	28.945	28.825	28.295	27.915	26.945	26.475	26.34	26.52	27.21	28.1	29.06	28.97	29.11	28.895	29.325	28.91	29.025	28.36	27.945	27.015	26.135	25.015	24.44	24.28	24.295	24.475	25.03	25.965	26.575	27.345	26.695	26.475	25.025	24.465	25.17	26.355	28.1	29.295	29.605	28.79	27.03	25.2	23.605	22.62	22.165	23.385	25.425	26.35	27.435	26.835	26.445	24.835	23.505	21.745	20.975	21.355	22.34	23.78	24.675	25.72	25.73	26.01	25.975	26.42	26.78	27.43	27.17	27.035	26.24	25.63	25.45	24.905	24.165	23.48	23.085	23.9	25.455	26.725	28.47	27.61	26.84	25.385	24.7	24.285	24.035	23.865	23.835	24.005	24.73	26	26.495	26.88	26.255	25.705	25.81	26.45	27.335	28.395	28.1	27.86	27	26.455	26.08	25.43	24.335	24.165	24.845	25.38	26.105	25.39	24.84	24.36	24.445	25.24	26.33	27.565	28.215	27.145	25.56	23.38	22.05	21.535	21.65	22.36	22.975	23.935	24.31	25.185	24.58	24.225	22.445	21.265	20.66	20.85	21.91	23.145	24.545	25.375	26.025	25.575	25.02	23.835	22.855	22.745	23	23.725	24.705	24.745	24.63	23.905	23.24	22.545	22.21	22.455	23.095	24.265	25.03	26.035	26.095	26.485	26.42	26.635	25.59	24.97	24.385	24.355	24.82	25.045	25.055	24.7	24.295	24.21	24.75	24.235	23.915	22.975	22.59	23.055	23.895	24.93	25.98	26.515	26.68	26.07	24.87	23.25	21.75	20.605	21.065	22.21	22.89	23.885	23.835	24.035	23.555	23.15	22.305	21.82	21.57	22.3	23.97	25.525	27.145	27.555	27.62	26.495	25.465	24.17	23.41	22.585	22.065	20.885	20.26	20.525	21.495	23.21	24.125	24.63	24.315	24.115	23.695	23.695	24.75	26.305	26.955	27.76	26.24	24.86	23.235	22.44	22.365	22.195	21.795	22.225	23.23	24.06	25.085	25.095	25.27	24.715	24.495	23.58	23.115	22.925	23.22	24.215	25.325	26.325	26.555	26.13	25.355	24.56	23.59	23.02	23.73	25.1	26.49	28.255	28.355	28.48	27.555	26.805	25.81	24.9	24.165	23.805	23.945	23.75	23.785	23.695	24.025	23.89	24.3	25.425	26.655	27.1	27.33	26.55	26.36	26.17	26.515	27.26	27.64	28.385	28.57	29.02	29.87	31.175	31.795	32.65	31.355	30.475	29.755	29.895	30.95	31.68	32.16	31.035	29.3	27.905	27.035	27.445	28.695	28.61	29.015	27.735	27.35	28.01	28.7	28.89	28.875	28.61	29.135	30.5	31.19	31.865	31.06	30.395	29.85	30.17	29.975	30.34	29.48	29.485	29.755	30.405	31.3	32.295	32.975	32.875	32.545	32.31	32.685	33.095	34.145	34.075	34.39	33.965	34.24	33.61	33.23	32.705	32.78	33.125	33.545	34.37	34.69	35.165	35.215	35.895	36.455	37.875	37.485	37.8	35.955	34.635	33.285	33.07	34.09	34.755	34.865	35.32	36.02	37.11	39.11	38.56	38.4	35.755	33.94	33.17	33.5	34.235	35.5	35.53	35.095	33.995	33.35	33.32	33.67	34.765	35.035	36.045	34.57	33.61	32.795	33.025	33.05	33.1	30.78	28.725	25.845	23.395	20.565	18.35	16.54	14.47	12.545	9.335	6.355	4.23	2.81	2.065	1.66	1.305	1.12	0.945	0.925	0.93	0.9	0.885	0.845	0.81	0.68	0.74	0.495	0.52	0.32	0.475	0.225	0.37	0.17	0.155	0.11	0.115	0.1	0.055	0.13	0.04	0.09	0.015	0.04	0.005	0.03	0.01	0.055	0.005	0.03	0.015	0.015	0.005	0.005	0.01	0.005	0.045	0.005	0.02	0	0.045	0	0.005	0	0.01	0	0	0	0.005	0.005	0	0.005	0	0.01	0	0.015	0	0.06	0.025	0.045	0.025	0.035	0.005	0.005	0	0	0.01	0	0.005	0	0.015];
emb1147cy5  = [3.01	3.005	2.995	3.005	3	3.01	3.01	3.01	3	3.015	3	3.03	3.005	3.01	2.995	3.01	3	3.005	3.01	3.005	3.01	2.995	3.02	3	3.03	3	3.01	3	3.02	3.1	3.17	3.1	3.06	3.01	3.005	3	3	3.01	3.005	3.035	3	3.02	3.005	3.04	3	3.025	3	3.01	3.005	3.01	3.005	3.01	3.01	3	3.03	3.01	3.045	3	3.03	3.005	3.04	3	3.025	3.015	3.02	3.03	3.025	3.01	3.02	3.055	3.02	3.1	3.01	3.145	3.085	3.275	3.19	3.295	3.375	3.49	3.575	3.93	4.69	5.88	8.34	11.48	15.8	19.565	24.065	28.545	34.665	39.595	46.23	48.66	52.975	55.975	59.61	61.975	64.74	68.22	70.85	73.19	75.43	79.085	80.505	83.995	83.675	86.73	85.79	88.26	88.055	89.245	89.455	90.66	92.945	94.295	93.655	90.94	89.275	87.45	87.755	87.205	89.275	87.565	88.51	86.685	87.155	87.035	88.685	89.97	90.93	90.54	89.78	90.275	89.68	90.7	89.87	90.425	87.16	86.565	86.2	87.85	89.115	90.595	89.19	88.345	86.255	84.365	82.195	81.03	81.42	82.265	85.335	86.245	88.425	84.54	82.88	81.42	81.895	82.885	83.425	81.325	80.08	79.41	79.555	80.165	78.97	78.695	77.705	77.77	75.385	74.475	73.645	73.95	73.575	73.455	72.36	72.04	71.365	71.515	72.43	72.945	73.455	72.68	72.875	72.445	73.125	72.4	72.715	71.72	71.42	70.375	70.03	70.02	70.04	69.5	67.795	65.39	64.125	63.71	63.825	65.315	65.175	65.85	62.54	61.01	60.695	60.99	62.165	63.605	64.52	64.035	62.28	60.36	58.4	57.725	58.67	60.125	62.595	64.475	67.02	66.255	66.465	65.575	65.08	63.88	63.465	63.895	62.98	61.26	59.425	57.9	56.61	56.205	55.085	54.455	54.715	55.47	54.97	54.65	53.23	52.435	52.365	52.36	52.085	51.335	50.68	50.19	50.265	50.22	50.755	49.24	48.12	47.21	47.03	48.07	49.05	48.725	48.395	48.06	48.435	49.465	49.245	49.355	47.835	46.495	47.035	48.285	48.385	48.855	48.145	47.575	46.805	46.62	46.96	46.585	45.505	44.99	45.12	45.12	45.635	45.14	45.34	44.725	44.785	45.01	45.865	46.72	47.175	45.81	44.55	43.045	42.6	42.675	42.93	44.015	44.065	44.695	42.215	40.6	39.905	39.585	39.05	38.895	39.365	40.03	40.43	40.66	40.73	39.915	38.89	38.535	38.72	38.015	37.565	37.425	37.83	37.695	38.04	37.85	37.77	37.54	37.5	37.47	37.325	37.165	37.375	38.405	38.625	39.23	38.285	37.7	37.335	37.56	37.96	38.275	37.535	37.32	37.69	37.45	37.235	36.705	36.04	35.825	36.25	35.485	35	34.51	34.615	34.28	34.375	34.325	34.075	33.285	32.995	32.96	32.72	32.465	32.16	32.115	32.285	33.34	33.625	34.325	34.375	34.96	35.27	35.915	36.165	36.465	36.095	35.77	35.46	35.635	36.4	36.575	36.91	35.925	35.5	34.295	33.98	33.51	33.38	32.96	32.855	33.145	33.11	32.715	32.41	32.375	32.455	33.035	32.555	32.26	32.845	33.91	33.665	33.815	33.435	33.305	32.42	32.065	31.865	31.995	32.335	32.38	32.425	32.545	32.935	33.315	34.405	34.115	34.155	32.265	31.795	31.525	31.815	32.45	32.81	32.5	32.23	32.125	32.31	33.48	32.75	32.075	32.3	33.015	33.065	33.6	33.735	33.78	33.05	32.75	32.455	32.395	32.7	32.58	32.355	32.385	32.965	33.055	33.7	33.54	33.745	33.06	32.99	32.365	32.365	33.47	33.98	33.765	33.355	33.24	33.015	33.245	33.075	33.395	33.15	33.385	34.065	35.075	34.28	33.99	33.695	34.05	34.685	34.895	34.59	33.965	33.465	33.375	34.07	33.71	33.865	33.945	34.605	33.945	34.11	34.505	35.005	34.905	34.88	34.66	34.94	35.57	35.975	36.535	35.47	34.65	33.95	34.095	34.14	35.205	35.74	36.46	35.535	35	34.59	34.825	36.365	36.355	35.91	35.695	36.33	36.29	37.095	36.22	36.71	36.95	37.57	36.615	36.665	37.015	37.595	37.775	37.29	36.86	36.815	37.345	37.1	37.47	36.625	37.1	36.695	37.32	36.56	36.67	36.43	36.915	37.415	37.67	37.48	37.225	37.405	37.815	38.975	38.195	37.96	37.165	37.425	35.565	35.185	35.6	36.515	37.775	38.755	39.23	38.635	37.425	36.74	37.455	37.375	38.325	37.59	37.815	37.575	38.435	36.64	36.31	34.335	32.915	31.645	30.06	27.815	25.59	23.69	20.475	17.375	13.18	9.715	7.09	5.585	4.625	4.39	4.19	4.205	3.71	3.455	3.22	3.305	3.705	3.68	3.625	3.405	3.18	3.075	3.175	3.02	3.08	3.01	3.055	3.035	3.06	3.02	3.02	3.015	3.01	3.025	3.005	3.03	3.005	3.05	3	3.05	3.005	3.04	3.01	3.04	3.095	3.265	3.605	3.56	3.175	3.02	3.025	3	3.025	3	3.025	3.005	3.035	3	3.01	3.005	3.01	3.015	3.015	3	2.995	3	3	3.02	3.005	3.03	3.005	3.06	3.005	3.035	3.015	3.015	3.01	3.025	3.02	3.02	3.01	3.015	3.035	3.005	3.01];
emb1148dapi = [0.03	0.05	0.05	0.035	0.005	0	0	0.005	0	0.01	0	0.005	0.005	0.02	0	0	0	0.005	0.02	0.01	0.01	0	0.005	0	0.02	0.005	0.03	0	0.005	0	0.015	0	0.005	0	0.005	0.035	0.03	0.04	0.02	0.125	0.06	0.145	0.085	0.18	0.11	0.265	0.14	0.265	0.245	0.33	0.425	0.495	0.58	0.555	0.7	0.685	0.81	0.785	0.885	0.83	1.005	1.435	2.14	3.355	4.765	6.5	8.12	9.715	11.085	12.745	13.845	15.53	16.27	17.79	19.085	21.51	23.005	24.965	26.485	28.985	31.84	34.06	35.21	36.32	37.53	38.81	40.82	41.98	43.645	43.06	43.14	43.03	44.185	44.54	45.125	44.335	43.78	42.73	41.425	40.195	38.685	37.245	35.875	35.21	34.41	34.5	36.265	39.13	39.335	39.98	37.47	35.59	34.075	33.905	34.73	34.78	34.445	32.925	31.22	31.295	32.81	34.395	36.735	37.175	37.935	36.06	34.495	32.395	31.775	33.145	34.425	35.245	33.955	31.28	28.72	26.675	26.725	27.845	28.5	29.46	28.8	28.655	28.67	29.61	30.715	31.51	31.21	29.95	27.92	26.54	26	26.42	27.61	28.11	29.17	28.395	28	27.23	27.085	27.155	27.19	26.16	25.115	23.845	23.415	23.91	24.965	26.475	26.325	26.16	24.605	23.53	22.175	21.545	21.465	21.895	22.47	22.795	22.565	22.065	21.28	20.36	19.6	19.45	19.82	20.91	22.365	23.21	24.295	24.485	24.595	23.175	22.21	21.205	21.11	22.05	23.345	24.925	26.32	28.045	28.565	29.08	28.69	28.675	27	25.535	23.955	22.825	21.715	21.015	20.55	20.615	20.93	20.505	19.875	19.245	19.045	20.15	21.81	23.15	24.65	23.905	23.045	21.1	19.99	19.78	20.21	21.325	21.835	21.98	21.995	22.29	23.435	24.96	25.95	27.115	25.385	23.86	21.555	19.995	19.54	19.905	21.3	22.805	24.275	24.655	24.48	23.135	21.605	20.35	19.425	20	21.155	22.915	24.625	25.335	25.61	24.455	22.875	20.72	19.69	19.63	20.455	22.135	23.03	24.09	24.225	24.525	24.475	24.67	23.885	23.23	22.195	21.815	21.905	22.82	24.38	25.315	26.09	25.02	23.46	21.405	19.68	19.785	20.51	23.29	26.19	28.255	29.625	28.875	27.69	25.865	24.865	24.665	25.145	26.15	26.665	27.425	27.01	26.925	26.235	25.915	25.28	24.665	23.15	21.97	21.205	21.265	22.08	23.56	25.475	27.59	30.22	31.89	33.805	32.24	30.94	29.27	28.035	27.43	26.845	25.715	24.52	23.385	24.335	26.77	28.68	30.69	30.345	29.705	28.16	26.91	27.485	28.465	29.875	31.2	31.455	31.225	30.285	29.06	27.605	26.605	25.95	25.97	26.585	28.34	30.605	32.435	34.37	34.355	34.27	32.845	31.745	31.015	30.79	30.945	31.455	32.395	33.05	33.89	33.545	33.375	31.92	30.685	29.61	29.42	30.27	31.745	34.045	35.77	36.31	35.925	34.49	33.08	32.015	31.815	32.175	32.745	33.91	34.875	36.385	36.655	37.03	35.295	34.13	33.49	33.74	34.8	36.635	39.5	40.4	40.32	38.35	36.345	35.63	35.69	36.975	38.39	38.04	37.58	35.53	34.27	33.71	33.56	33.79	34.66	36.01	36.58	37.065	36.745	36.775	36.39	36.615	37.815	39.335	40.355	41.155	40.8	40.49	40.14	39.775	39.66	38.935	38.27	37.675	37.665	38.27	39.465	39.405	39.71	38.945	38.92	39.265	40.31	41.865	42.665	42.545	41.595	40.255	39.155	38.565	38.905	40.12	41.79	43.875	44.365	45.08	43.805	42.56	40.695	39.555	39.15	39.565	40.435	41.64	43.15	43.965	45.145	43.83	43.095	41.97	41.91	43.04	44.49	44.935	44.77	43.33	42.68	42.795	43.635	45.11	45.88	46.82	45.32	43.97	42.585	42.35	43.74	45.84	46.77	47.34	46.375	46.26	46.375	47.15	48.815	48.915	48.79	46.69	44.905	42.605	41.545	42.9	45.085	47.33	49.395	48.785	48.28	47.305	46.535	45.635	44.74	44.26	43.65	43.64	43.325	43.93	43.495	43.97	42.685	42.245	41.075	40.415	39.825	39.36	37.895	37.095	36.83	36.895	37.68	37.155	36.925	35.56	35.285	34.305	34.4	32.75	31.3	29.36	28.745	29.365	30.58	32.075	31.5	29.805	26.925	24.51	23.385	23.315	21.305	20.195	20.285	21.355	23.005	24.135	23.185	22.075	20.465	19.845	20.025	19.09	17.935	16.39	15.5	14.67	14.54	13.225	12.84	11.36	10.375	9.04	8.51	8.185	7.945	7.755	7.17	6.475	5.475	4.675	3.92	3.415	2.4	1.6	1.03	0.66	0.51	0.53	0.4	0.405	0.375	0.345	0.265	0.16	0.26	0.15	0.215	0.11	0.205	0.045	0.11	0.045	0.1	0.065	0.075	0.03	0.02	0.03	0.025	0.01	0.005	0.01	0	0.035	0	0.025	0	0.01	0	0.005	0	0	0.005	0.01	0.02	0.015	0.005	0	0.015	0	0.04	0	0.025	0	0.01	0	0	0.005	0.01	0	0	0.015	0.01	0.02	0.005	0.015	0.005	0.02	0	0.005	0	0.005	0.005	0.005	0	0	0.015	0.01	0.02	0.01	0.025];
emb1148cy5  = [3.075	3.11	3.1	3.05	3.015	3.025	3.01	3.025	3.015	3.04	3.005	3.055	3	3.025	3.005	3.035	3.02	3.035	3.025	3.04	3.085	3.065	3.09	3.03	3.105	3.105	3.29	4.03	4.865	4.465	4.23	3.535	3.28	3.325	3.42	3.61	3.54	3.385	3.785	4.655	4.155	3.7	3.395	3.34	3.76	4.245	3.885	3.69	3.28	3.16	3.165	3.175	3.305	3.285	3.455	3.41	3.685	3.59	3.965	4.675	6	9.35	13.13	17.325	21.375	25.405	30.205	34.535	37.515	41.495	43.85	47.26	48.455	51.565	54.855	62.175	66.57	72.95	76.95	83.74	89.29	94.245	96.94	99.635	101.755	103.635	107.115	108.405	111.36	109.725	110.15	107.125	107.77	107	107.875	105.58	104.98	103.905	102.675	102.75	100.96	98.49	96.97	97.75	97.575	99.475	98.485	100.14	98.92	98.88	93.855	90.51	88.14	87.465	87.995	87.96	87.32	85.435	83.83	82.715	83.26	82.225	83.33	83.4	84.35	82.425	81.42	78.425	77.29	78.23	78.695	78.215	76.305	73.635	71.27	69.555	69.365	70.535	70.675	71.865	69.795	69.51	70.075	70.975	71.48	71.41	69	66.815	64.83	63.11	61.975	61.895	62.62	64.015	66.455	64.61	63.58	60.18	58.47	58.295	58.37	58.1	57.94	57.9	58.74	61.3	62.09	62.45	61.02	59.665	58.23	57.39	56.24	55.735	56.495	57.715	58.635	58.54	56.715	55.405	54.66	53.615	52.625	51.975	51.99	52.845	54.235	53.75	53.895	54.265	54.67	53.175	52.015	50.64	49.93	50.3	50.92	51.9	52.3	53.02	53.37	53.95	54.36	55.325	53.895	52.995	52.875	52.69	51.365	50.355	49.41	48.69	47.905	47.64	47.765	47.66	47.75	47.945	48.515	48.585	48.995	48.925	49.15	48.44	48.04	47.89	47.74	47.555	47.63	47.89	47.875	47.77	47.965	48.7	48.415	48.58	48.545	48.42	46.64	45.5	45.325	45.88	47.455	48.13	48.17	47.15	45.63	44.405	43.465	42.715	42.335	42.94	44.03	44.275	44.615	44.295	44.075	43.33	42.99	43.055	43.75	45.1	46.01	46.99	46.565	46.355	46.05	45.985	45.065	44.305	43.64	43.4	43.895	44.145	43.93	43.745	43.665	43.695	44.01	44.255	44.945	44.435	44	43.72	43.845	44.035	44.495	45.02	45.48	45.67	46.305	46.99	47.01	46.58	45.735	44.855	45.455	46.74	45.55	44.61	44.92	45.69	45.945	45.915	44.22	42.985	42.015	41.325	41.085	41.79	43.3	44.41	45.63	46.475	47.66	46.355	45.52	44.09	43.505	44.415	44.865	43.93	42.735	40.835	41.07	42.825	43.965	45.225	45.355	45.42	43.215	41.38	41.245	41.765	43.605	45.13	44.925	44.475	43.575	43.3	43.195	43.63	44.725	44.455	44.125	44.225	45.32	46.035	47.255	46.695	47.1	46.495	46.755	48.695	49.86	49.78	49.07	47.93	47.105	46.74	46.51	46.73	45.9	45.4	44.065	43.21	43.105	43.83	45.4	46.58	46.735	46.105	44.385	43.88	44.405	44.57	44.825	45.66	47.205	47.61	48.915	48.81	49.72	48.23	47.07	45.1	44.42	44.695	45.035	45.66	46.03	46.665	46.055	46.385	45.06	45.095	43.82	43.675	42.855	42.64	42.54	42.61	42.925	42.98	42.67	42.995	43.905	43.45	42.96	42.91	43.32	43.935	45.18	45.225	45.525	45.175	45.415	46.095	45.87	44.11	43.575	44.21	43.83	43.405	42.665	42.545	42.195	42.54	42.455	42.85	42.17	42.43	43.19	43.67	42.985	42.935	43.035	42.92	43.01	42.5	42.275	41.285	41.15	41.22	41.915	41.82	42.19	41.255	41.205	41.165	41.245	41.24	41.67	42.525	42.925	43.8	43.97	45.05	43.115	42.375	41.575	41.565	41.97	42.71	41.925	41.715	40.99	40.62	40.66	40.29	40.1	40.395	41.305	41.49	42.56	42.205	42.765	41.42	41.2	41.575	42.03	41.725	41.53	40.93	40.855	41.22	40.725	40.49	39.615	39.31	39.315	40.615	39.81	40.555	41.575	42.69	41.6	40.99	40.52	40.535	41.02	40.935	41.03	39.61	38.36	37.445	38.265	37.93	38.765	36.905	36.26	35.19	34.855	34.585	34.52	34.57	34.105	33.19	32.28	32.225	32.235	33.27	31.34	30.29	29.07	29.31	28.085	27.77	26.685	26.22	26.225	26.4	27.31	26.4	25.01	23.445	22.82	21.395	21.605	20.725	20.755	19.565	19.755	19.565	19.965	19.82	19.575	19.39	18.9	18.355	17.595	17.125	16.455	16.79	16.75	17.74	16.79	17.17	15.615	14.545	12.185	11.035	10.49	10.21	9.78	9.305	9.065	8.435	7.945	7.32	7.07	5.84	4.905	4.5	4.61	5.7	6.475	5.565	4.95	4.52	4.045	3.48	3.235	3.1	3.03	3.065	3.005	3.07	3.03	3.105	3.86	4.59	5.09	5.06	3.89	3.25	3.09	3.035	3.035	3.01	3.025	3.03	3.125	3.07	3.095	3.025	3.035	3.01	3.015	3.015	3.02	3.015	3.02	3.02	3.02	3.035	3.005	3.035	3.005	3.09	3.055	3.185	3.355	3.51	3.275	3.245	3.095	3.02	3.015	3.03	3.125	3.13	3.165	3.08	3.085	3.005	3.03	3	3.01	3.01	3.04	3.01	3.015	3.01	3.015	3.015	3.005	3.01	3	3.04];
emb1149dapi = [0.01	0.01	0.025	0.035	0.06	0.055	0.07	0.06	0.14	0.08	0.27	0.155	0.265	0.13	0.305	0.3	0.445	0.455	0.555	0.645	0.66	0.72	0.755	0.97	1.29	1.95	3.405	5.19	7.18	9.415	11.455	13.67	15.775	17.96	19.77	21.265	22.455	23.655	25.74	27.465	30	29.55	29.54	29.125	29.795	30.82	32.15	31.835	31.97	32.155	32.875	33.56	33.31	32.515	32.155	32.35	32.95	34.295	34.18	34.535	33.04	33.005	33.265	34.09	33.75	32.675	29.795	27.805	26.485	27.09	29.19	30.44	31.755	29.97	28.12	25.895	24.58	25.175	26.19	26.28	26.18	25.34	24.6	23.77	23.45	23.46	23.925	24.94	26.125	27.785	26.985	26.345	23.97	22.385	21.47	21.185	21.635	22.17	22.255	22.44	22.68	23.495	24.84	25.04	25.4	24.35	23.465	22.73	22.365	21.435	20.81	19.995	19.61	19.475	19.46	19.44	19.475	19.675	20.25	21.34	21.76	22.255	21.495	20.955	19.765	18.985	18.365	18.185	18.255	18.95	20.3	21.08	21.255	20.48	19.365	18.475	17.975	18.355	19.085	18.965	19.13	18.82	18.995	19.63	20.43	21.035	21.87	22.745	22.675	21.95	20.265	18.21	16.845	15.91	15.58	15.565	16.36	17.69	19.35	20.7	20.915	20.665	19.55	18.64	17.955	17.565	17.68	18.08	18.905	19.105	19.725	19.935	20.43	20.14	19.725	18.195	16.93	15.79	15.365	15.765	17.015	18.915	20.32	21.775	21.905	21.87	21.855	22.21	22.57	23.09	22.79	22.56	22.15	22.05	22.18	22.45	23.04	23.25	23.36	22.705	21.99	20.93	20.235	20.19	20.425	20.985	21.695	21.79	21.9	21.225	20.615	19.88	19.305	18.765	18.845	19.54	20.115	20.845	20.755	21.025	20.905	20.99	20.755	20.8	20.91	21.265	21.675	22.02	22.405	22.51	22.63	22.275	22.145	21.925	21.995	21.57	21.5	21.395	21.375	20.985	20.03	17.995	16.42	15.26	15.11	15.755	15.575	15.26	14.13	12.98	13.215	14.065	16.68	19.435	21.385	23.035	23.145	23.035	22.37	21.475	20.325	19.605	19.285	20.015	21.245	22.77	24.58	25.245	26.17	26.515	27.065	26.66	26.325	25.605	25.03	24.445	24.015	24.075	24.43	25.085	24.755	24.445	24.165	24.345	25.875	27.9	30.405	32.72	33.545	33.325	31.47	29.755	28.025	27.57	28.33	29.58	31.27	31.615	31.92	32.525	33.49	34.12	34.885	33.665	32.365	30.79	30.275	30.95	32.59	35.005	36.875	38.675	38.435	38.19	36.01	34.125	33.42	33.505	35.385	37.245	38.6	39.395	39.045	38.43	37.645	37.72	38.715	38.835	38.89	37.78	36.985	35.93	35.695	37.105	38.615	39.145	39.555	39.155	39.185	39.575	40.025	40.62	39.91	38.84	38.19	38.15	39.105	40.625	40.485	40.505	38.985	37.95	37.215	37.2	38.225	39.42	40.865	42.255	43.925	44.48	45.29	45.065	45.02	44.555	44.435	43.065	42.125	41.635	41.99	43.27	44.06	44.035	43.05	41.385	40.975	41.335	42.12	43.33	42.335	41.76	40.69	40.645	42.295	44.07	45.965	47	46.4	45.075	43.14	42.43	42.635	42.75	43.545	44.435	45.895	45.235	45.16	43.95	43.585	44.32	45.24	45.76	45.605	44.465	43.985	44.255	46.12	49.38	50.045	50.435	48.745	47.765	46.41	45.825	45.01	44.88	44.82	45.36	46.29	46.725	46.72	46.09	45.745	45.62	46.02	45.805	46.215	45.825	46.205	45.3	44.965	45.14	45.375	44.965	44.72	44.55	44.65	45.215	45.61	46.415	46.19	46.24	44.595	43.545	42.975	43.35	44.9	46.855	48.385	49.305	48.49	47.52	46.275	45.99	46.635	45.885	44.835	43.06	42.075	41.905	42.92	46.105	49.69	51.96	53.315	51.825	50.345	48.675	47.555	47.315	46.68	46.115	44.99	44.325	45	46.465	46.58	47.02	44.385	42.21	40.675	40.5	42.35	43.96	45.15	44.85	44.15	43.38	42.995	43.46	45.21	47.31	49.905	48.805	48	45.585	44.41	44.655	45.305	46.32	46.93	47.305	47.105	47.34	46.925	47.475	46.175	45.915	45.72	46.56	47.325	48.315	48.44	49.135	49.785	50.47	51.275	50.24	48.85	46.725	45.31	44.88	45.77	46.245	47.65	46.915	46.39	43.915	42.33	41.395	41.71	43.455	44.345	44.555	43.23	41.86	39.905	38.645	37.725	37.485	36.46	36.41	35.55	35.045	34.045	33.165	31.495	30.085	28.685	27.715	27.44	27.115	27.38	25.94	24.81	22.68	21.38	18.735	16.88	14.545	12.92	11.205	9.595	7.36	5.705	4.215	2.94	1.77	1.12	0.87	0.745	0.77	0.71	0.74	0.655	0.63	0.47	0.425	0.39	0.31	0.295	0.175	0.255	0.14	0.195	0.055	0.125	0.015	0.065	0.01	0.055	0.035	0.065	0.015	0.03	0	0	0.02	0.01	0.04	0.01	0.03	0	0.01	0.005	0.015	0	0.02	0	0.005	0	0	0.01	0.005	0.005	0	0.015	0	0.035	0	0.02	0	0	0	0.01	0.025	0.02	0.015	0.005	0.01	0	0.01	0	0.015	0	0.015	0	0.035	0	0.005	0	0.01	0.005	0.005	0.01	0.005	0.015	0.005	0.035	0];
emb1149cy5  = [3.005	3.02	3.02	3.02	3.05	3.045	3.115	3.05	3.1	3.015	3.13	3.025	3.14	3.055	3.09	3.095	3.175	3.165	3.225	3.37	3.47	3.675	3.85	4.46	6.375	9.585	16.25	24.47	31.215	38.25	41.225	45.065	48.125	52.18	56.285	58.675	60.26	61.87	65.965	68.815	74.88	76.26	79.48	77.25	78.37	79.175	81.99	80.805	81.01	80.35	81.175	81.965	81.855	81.405	79.805	79.97	78.975	79.815	78.725	79.04	74.845	73.38	73.655	75.995	77.03	76.535	72.79	69.22	66.075	65.445	67.26	68.475	70.68	68.76	67.63	63.87	61.445	60.31	60.475	60.365	60.505	59.23	57.835	56.32	54.81	53.555	53.165	53.91	56.135	59.78	59.895	60.805	59.485	59.15	55.58	52.92	49.975	48.51	47.645	47.425	47.285	47.725	48.685	48.5	48.57	47.055	46.15	46.435	47.36	45.61	44.33	43.25	42.825	42.63	42.555	42.67	42.38	41.91	41.815	42.105	42.05	43.11	41.92	41.21	39.97	39.485	38.355	37.95	38.495	39.345	40.47	40.845	40.565	39.09	37.065	35.085	33.455	33.205	33.885	35.445	37.375	38.545	40.355	40.42	41.025	40.04	39.965	40.08	39.975	39.615	38.345	37.635	36.805	36.99	34.91	33.84	34.275	35.255	35.295	35.53	35.375	35.145	34.365	33.64	33.01	32.965	33.54	34.455	36.295	37.53	39.3	38.225	37.555	36.055	35.435	35.06	35.265	35.605	35.16	33.525	34.24	36.775	37.855	38.855	37.4	35.875	35.69	36.445	37.335	38.375	37.655	37.545	37.89	39.615	42.51	44.4	45.225	44.73	43.685	40.565	37.475	36.165	35.635	35.15	35.225	34.56	34.27	34.49	34.705	34.2	34.225	34.81	35.21	35.485	37.49	40.825	42.335	43.895	43.21	43.315	41.655	40.235	37.14	35.05	33.585	33.335	33.84	33.67	32.91	32.095	31.395	31.42	31.965	33.705	36.09	35.7	35.355	32.81	31.155	30.65	30.555	31.03	31.1	30.645	30.3	30.185	29.975	29.845	29.87	30.2	28.885	27.805	28.685	30.095	32.815	34.87	34.575	34.26	33.155	32.9	33.15	33.05	32.965	32.465	32.55	32.92	33.955	33.795	34.015	34.6	35.845	36.42	37.12	38.065	39.42	40.92	40.795	39.475	38.07	37.185	36.63	36.31	34.635	33.48	34.055	35.04	35.13	35.68	36.315	36.425	35.005	34.545	34.75	35.48	37.175	38.515	40.555	40.82	41.49	39.705	39.275	38.98	39.395	38.94	39.035	38.81	38.095	36.555	36.83	38.315	38.755	39.235	38.52	38.03	37.99	38.325	38.35	38.975	38.75	38.825	38.475	38.665	39.075	39.3	39.545	40.975	43.6	44.845	46.475	46.685	47.635	45.73	44.645	42.135	40.56	39.22	38.64	38.325	38.465	38.775	39.275	40.275	39.85	39.31	39.235	39.855	39.905	41.23	41.895	43.555	43.09	42.925	42.805	43.2	42.1	41.165	40.33	40.205	40.71	42.105	44.775	44.645	44.775	43.615	43.235	40.545	38.815	38.175	38.53	38.65	39.02	39.345	39.895	40.925	41.245	41.52	40.61	40.28	39.075	38.895	38.425	38.545	38.795	39.505	40.57	41.15	40.555	40.18	40.355	40.135	39.815	39.6	39.92	39.265	39.16	38.425	38.59	38.57	39.38	41.345	43.355	43.22	42.565	40.805	40.505	41.61	41.965	41.88	40.64	39.85	38.96	38.91	38.35	38.53	38.295	38.555	38.32	38.675	39.475	40.215	41.245	41.295	41.465	41.295	41.765	40.595	40.06	38.885	38.585	38.935	39.925	40.655	41.37	41.105	40.66	40.175	39.345	38.12	37.425	37.385	36.99	37.29	36.295	36.14	36.845	38.05	37.805	38.115	38.75	39.32	40.175	40.34	39.275	39.05	39.985	39.91	40.28	39.705	40.02	38.655	38.38	38.6	39.43	39.36	39.52	39.08	38.755	38.6	38.655	38.815	38.075	37.33	36.33	36.185	35.9	36.34	35.795	35.825	34.69	34.335	34.165	34.525	34.695	35.21	36.24	35.93	35.32	34.95	35.295	35.84	37.465	37.3	37.82	37.005	37.23	37.315	38.2	39.76	40.865	41.03	40.425	39.44	38.68	38.515	38.16	38.545	37.91	38.305	37.735	38.225	38.525	39.215	39.54	39.715	38.415	37.94	38.09	37.645	37.55	37	37.095	36.98	37.785	37.455	37.99	36.755	36.6	36.485	36.88	36.74	36.77	36.92	36.375	36	35.995	36.755	36.485	37.42	36.07	35.9	34.12	33.66	32.065	31.705	30.91	30.47	29.57	29.295	29.55	28.665	27.97	26.85	26.685	25.265	24.87	23.025	22.45	19.935	18.67	17.25	16.305	14.47	12.74	10.995	9.345	7.475	5.78	4.22	3.485	3.475	3.255	3.405	3.135	3.15	3.035	3.08	3.05	3.09	3.055	3.055	3.055	3.03	3.085	3.03	3.08	3.035	3.08	3	3.085	3.015	3.08	3.025	3.065	3.035	3.045	3.03	3.025	3.04	3.06	3.14	3.055	3.105	3	3.11	3.025	3.1	3.01	3.035	3.015	3.03	3.055	3.045	3.015	3.015	3.04	3.015	3.025	3	3.07	3.015	3.095	3.02	3.085	3.015	3.045	3.035	3.04	3.025	3.02	3.055	3.05	3.09	3.03	3.08	3.025	3.125	3.01	3.08	3.065	3.105	3.035	3.025	3.015	3.025	3.05	3.025	3.04	3	3.06	3.01];
emb1152dapi = [0	0	0	0	0	0	0	0	0	0	0	0	0	0	0	0	0	0	0	0	0	0	0	0	0	0	0	0.005	0	0.01	0	0	0	0	0	0.005	0	0.005	0.01	0.01	0	0	0	0	0	0	0	0	0.02	0.015	0.025	0.01	0.03	0.04	0.05	0.085	0.1	0.105	0.11	0.185	0.175	0.275	0.26	0.375	0.355	0.42	0.48	0.655	1.095	1.875	3.05	4.16	5.35	6.215	7.11	7.975	9.165	10.545	12.635	14.55	17.14	18.465	20.33	22.095	24.49	26.44	27.76	27.765	27.455	26.905	27.28	28.615	29.705	31.36	32.175	33.85	33.515	34.035	33.235	32.955	32.03	31.62	31.36	31.435	31.87	31.96	32.17	31.665	31.2	30.72	30.85	30.875	31.34	31.21	31.555	30.405	29.585	28.12	27.285	27.045	27.155	27.475	27.325	27.37	27.42	28.045	28.71	30.075	30.525	31.34	30.64	30.2	29.47	29.315	29.315	29.53	29.65	29.225	28.66	27.155	25.4	24.18	23.5	24.12	25.315	24.94	24.595	22.39	20.72	19.78	19.755	21.49	23.36	25.33	26.145	26.305	25.91	25.54	25.64	26.055	26.1	26.365	25.34	24.425	22.965	21.79	20.905	20.505	20.575	20.5	20.455	20.37	20.395	21.075	22.215	23.26	24.565	25.335	26.225	26.255	26.3	25.625	25.045	24.205	23.675	23.185	22.825	22.705	22.06	21.355	20.465	19.735	20.095	20.815	21.54	22.42	22.78	23.1	22.575	21.98	21.055	20.345	19.83	20.12	21.095	21.315	21.415	20.31	19.36	18.86	18.75	19.92	21.415	22.865	24.275	25.02	25.175	24.265	23.205	22.18	21.83	22.03	21.695	21.47	20.265	19.155	19.085	19.405	21.025	22.73	24.16	25.15	25.17	25.135	24.93	24.73	24.59	23.935	23.14	22.49	22.1	22.445	23.16	23.015	22.85	21.815	21.29	21.555	22.55	24.67	26.755	28.825	29.425	29.285	27.46	25.43	23.62	22.075	22.235	22.715	23.5	24.275	24.685	24.875	24.365	23.96	23.77	24.07	24.845	25.69	26.64	26.565	26.46	25.435	24.755	24.77	25.375	26.855	28.29	29.305	29.375	27.79	25.99	24.06	23.905	24.86	26.31	28.02	28.845	29.785	28.97	28.33	27.545	26.995	26.585	26.24	25.955	25.445	24.66	23.995	23.48	23.16	22.93	23.29	23.97	24.775	25.81	26.33	27.14	27.83	28.865	29.985	30.67	30.43	29.39	27.635	26	24.535	24.78	26.075	28.525	31.47	32.29	33.015	31.29	29.775	27.93	26.395	25.2	24.755	25.23	26.095	27.385	28.38	29.345	29.035	28.515	28.29	28.59	29.71	31.01	31.195	31.29	30.01	28.99	28.8	29.95	32.205	34.035	35.63	35.54	34.9	34.11	33.47	33.705	34.345	34.775	35.43	34.6	33.88	33.115	32.945	33.465	33.91	34.425	34.035	33.255	32.13	31.085	31.145	31.61	32.555	33.74	34.09	34.525	34.28	34.15	34.055	34.18	34.255	34.57	35.37	35.94	36.555	36.205	36.145	36.06	36.54	36.41	36.37	35.66	35.19	34.555	34.21	34.16	34.605	35.56	36.84	38.59	39.58	40.595	39.88	39.385	37.645	36.265	35.285	34.935	35.495	36.28	37.04	37.22	36.635	36.145	35.89	36.465	37.59	38.61	40.095	39.47	38.91	38.2	37.98	38.625	39.23	38.71	38.58	38.57	39.565	41.565	41.96	41.47	39	36.27	34.3	32.94	34.555	36.78	39.965	42.965	43.875	44.18	43.04	42.345	41.885	41.395	40.795	40.045	39.94	40.13	40.765	40.895	41.63	41.225	41.08	40.38	40.18	40.545	41.11	41.755	41.83	41.555	41.48	41.535	42.055	43.39	43.35	43.525	42.59	42.275	42.35	42.895	43.16	43.34	41.855	40.465	38.805	38.78	40.37	42.44	45.01	44.855	44.535	43.13	41.985	41.785	42.24	42.515	43	42.065	42.185	43.495	44.485	44.91	43.915	42.1	41.83	42.275	43.795	45.745	45.48	45.45	44.73	44.64	44.32	44.1	43.125	42.49	41.805	41.61	42.18	42.685	43.355	43.205	43.53	43.125	43.575	42.845	42.71	42.645	42.955	43.065	43.425	44.035	45.02	46.16	45.95	45.05	43.71	42.675	42.21	42.485	41.885	41.675	40.885	40.875	41.405	42.175	42.815	43.54	44.115	44.46	44.465	43.955	43.285	42.29	41.795	41.525	42.145	42.025	42.44	41.81	41.93	42.345	42.735	42.56	42.2	41.155	40.205	39.865	39.955	40.665	41.48	43.05	43.74	45.29	45.36	45.765	44.31	43.125	41.145	40.365	40.265	40.38	40.635	40.585	40.22	39.43	39.37	39.01	39.015	38.56	39.245	38.935	39.075	37.695	36.53	34.22	32.805	32.325	31.645	30.755	29.56	28.675	27.245	26.485	24.065	22.18	20.23	19.08	17.16	15.52	13.205	11.305	9.395	7.84	6.365	5.11	3.94	2.745	1.755	1.25	0.98	0.775	0.8	0.745	0.73	0.685	0.675	0.62	0.61	0.595	0.52	0.425	0.29	0.26	0.14	0.16	0.075	0.08	0.01	0.09	0.015	0.03	0.005	0	0.005	0.005	0	0	0.005	0.005	0.02	0	0.015	0	0.005	0	0	0	0];
emb1152cy5  = [3	3	3	3	3	3	3.01	3.01	3.01	3	3	3	3	3	3.015	3	3.01	3	3	3	3	3	3	3	3	3.01	3.015	3	3	3.02	3.01	3.02	3	3	3	3.015	3.01	3.01	3.01	3	3	3	3	3	3	3	3.015	3	3.03	3.04	3.065	3.01	3.015	3.025	3.045	3.055	3.035	3.025	3.015	3.045	3.04	3.075	3.065	3.155	3.135	3.25	3.605	4.345	6.56	9.51	14.48	18.96	22.91	25.985	29.195	31.49	35.55	41.035	49.225	56.205	66.11	68.735	74.55	77.26	83.37	91.21	98.02	100.28	99.78	97.44	96.11	98.415	99.65	104.78	106.57	112.175	110.055	110.05	106.09	104.955	102.815	102.805	103.26	104.265	105.575	105.41	104.84	103.57	102.97	98.915	96.92	93.82	93.055	91.715	93.25	92.815	92.32	87.745	85.895	86.375	88.005	90.415	89.62	87.915	84.275	82.82	81.26	81.43	79.455	78.865	76.525	75.095	73.59	73.44	72.795	71.98	70.305	69.705	70.405	68.935	66.35	64.56	63.935	65.495	68.425	67.035	66.385	63.11	60.78	59.695	59.34	60.08	61.535	64.055	65	65.27	64.325	63.8	63.53	64.425	63.565	63.825	62.65	61.5	58.43	56.185	55.37	55.865	57.815	58.565	58.255	57.76	57.55	56.65	56.28	55.425	55.36	54.395	53.93	53.61	53.46	51.765	50.705	50.27	50.5	50.985	51.22	51.255	50.02	48.465	47.065	46.125	45.34	45.065	45.315	45.87	45.74	46.13	46.44	46.625	47.06	46.725	45.88	44.69	43.47	43.275	43.34	42.4	41.61	41.295	41.27	41.29	41.495	41.75	42.5	43.175	43.225	42.335	41.77	41.52	41.295	41.14	40.53	40.025	39.225	38.76	38.98	39.285	39.655	40.215	40.195	40.335	40.655	40.87	41.1	41.61	42.515	42.6	42.62	42.265	41.845	41.975	42.15	40.82	39.78	39.575	39.25	38.165	37.76	38.2	38.955	39.99	40.55	40.93	40.185	39.295	38.96	38.92	38.93	39.31	39.845	40.37	40.3	40.55	41.28	41.29	40.48	40.47	40.905	40.75	40.93	40.665	40.455	40.38	40.49	41.055	41.635	41.34	40.97	40.13	39.275	38.545	37.685	36.84	37.105	38.28	38.935	39.47	39.36	39.505	39.41	39.535	38.74	38.105	37.64	37.815	38.67	38.9	38.46	38.69	39.13	38.665	37.9	37.525	37.565	37.635	38.16	39.065	40.11	40.005	39.845	38.825	38.535	39.3	39.365	39.305	38.495	37.62	37.635	37.965	38.635	40.135	40.03	40.075	39.455	39.16	38.725	38.645	38.08	37.835	38.03	38.13	38.305	38.555	39.21	39.045	38.795	38.77	39.01	38.815	38.945	38.9	38.99	38.945	38.965	38.825	38.84	38.82	38.995	39.44	39.005	38.53	38.46	38.92	38.83	38.975	38.86	38.95	39.095	39.105	38.52	38.5	38.7	38.625	38.6	38.48	38.475	38.4	38.48	38.535	38.99	39.005	39.335	39.92	40.435	40.39	40.55	40.92	40.67	39.615	39.35	39.71	39.99	40.44	40.105	40.07	39.965	40.47	39.575	39.185	39.175	39.51	39.7	39.625	39.005	39.26	40.395	40.755	41.03	40.83	40.9	40.835	41.11	40.325	40.2	40.36	40.505	39.545	38.98	38.52	38.46	38.905	39.25	39.44	39.93	40.955	41.175	41.61	41.1	40.855	40.805	41.465	41.505	41.64	40.985	40.995	41.36	41.6	41.67	41.51	41.55	41.755	42.52	41.82	41.285	40.545	40.82	41.605	42.325	42.05	41.95	42.1	42.89	43.895	44.47	45.095	44.36	43.205	42.3	41.97	41.825	42.165	42.02	42.38	42.495	42.995	43.115	43.39	43.615	43.12	42.235	41.905	42.275	42.455	43.065	42.615	42.665	42.8	43.67	43.435	43.49	43.01	43.19	43.565	43.82	43.695	43.6	43.48	43.36	43.83	43.16	43.05	43.02	43.45	43.175	43.62	43.15	43.31	44.095	44.96	45.58	45.96	45.92	45.175	44.1	43.195	42.77	43.32	44.46	44.82	45.54	44.6	44.63	44.085	44.09	43.705	43.44	43.435	43.835	44.74	45.355	46.005	45.78	46.58	45.63	45.165	44.155	43.97	44.16	44.68	44.775	45.215	46.04	46.495	46.135	45.31	44.335	44.025	44.625	45.07	45.985	44.255	43.32	42.88	43.075	42.765	43.085	43.81	44.575	44.78	44.415	43.625	43.13	43.085	43.52	44.955	44.375	44.25	44.21	45.3	45.4	45.755	45.3	45.325	45.09	44.65	43.915	43.4	43.22	43.185	44.2	44.37	44.94	44.77	45.63	45.955	46.83	45.405	44.79	43.805	43.56	43.62	43.7	43.25	42.715	42.625	42.76	43.745	43.015	43.03	42.25	42.445	41.94	42.285	42.5	42.56	41.87	41.24	40.175	39.015	38.045	36.68	35.805	34.055	33.23	31.62	30.595	28.08	26.41	23.62	22.025	20.46	19.48	17.67	15.63	13.34	11.165	9.05	7.11	5.165	4.09	3.575	3.335	3.31	3.165	3.175	3.235	3.285	3.1	3.01	3.01	3.02	3.02	3	3.01	3.015	3.04	3.015	3.02	3	3	3	3.005	3.005	3.01	3	3	3	3	3	3	3.005	3.01	3.045	3.01	3.015	3.005	3	3	3];
emb1156dapi = [0.01	0.025	0	0	0	0.01	0	0.015	0.01	0.005	0	0	0.03	0.005	0.01	0	0.03	0	0.015	0	0.01	0	0.015	0	0	0.005	0.005	0	0	0.01	0	0.02	0	0.05	0.005	0.025	0	0.02	0.01	0.045	0	0	0.01	0.005	0.01	0	0.05	0.005	0.075	0.02	0.11	0.025	0.09	0.02	0.07	0.06	0.12	0.18	0.14	0.245	0.185	0.31	0.23	0.465	0.395	0.61	0.545	0.685	0.63	0.725	0.71	0.755	0.82	0.815	0.84	0.835	0.885	0.92	1.025	1.085	1.315	1.36	1.555	1.92	2.715	4.395	6.455	9.255	12.11	14.83	17.305	20.22	22.76	25.54	26.245	27.54	28.05	29.8	28.825	29.345	30.27	32.265	34.06	35.71	36.58	37.96	39.96	42.575	45.795	46.555	47.19	45.515	44.655	44.02	45.02	45.335	46.17	44.385	43.16	42.635	43.015	43.665	43.32	42.545	39.84	36.785	34.955	34.92	35.335	36.68	36.795	37.55	36.79	37.175	38.07	38.565	38.33	36.71	34.08	32.625	32.395	32.115	32.34	31.455	31.325	31.97	33.385	34.815	36.3	35.455	34.75	33.235	32.015	30.8	29.58	28.425	27.015	25.785	24.055	22.81	21.97	22.02	21.27	20.93	20.575	21.445	23.71	26.23	28.42	29.47	29.44	27.69	25.285	23.33	21.905	19.65	17.41	16.315	15.955	17.045	18.465	19.52	20.245	19.94	19.18	17.635	16.17	14.85	15.07	16.435	17.6	19.17	19.36	19.825	19.525	19.72	19.475	19.48	19.135	19.01	18.955	18.89	18.765	18.84	19.09	18.955	18.855	17.86	17.315	17.88	18.805	20.625	22.62	23.15	23.19	21.545	19.975	18.275	17.36	17.205	17.305	17.695	18.175	18.93	18.89	19.175	19.125	19.315	18.615	17.99	16.775	15.975	15.71	15.94	16.63	16.945	17.24	17.115	16.94	17.435	18.465	19.65	21.115	21.565	22.14	22.29	22.61	22.995	22.93	22.3	21.26	19.815	18.02	16.21	15.065	14.305	14.875	15.91	17.33	18.69	18.5	18.425	17.965	17.845	18	18.4	19.07	19.475	20.02	20.205	20.505	20.425	20.695	19.255	18.295	17.525	17.495	19.21	21.03	22.57	22.705	21.365	19.335	16.835	16.37	17.11	17.97	19.29	19.46	19.81	18.685	18.245	18.32	19.07	20.735	22.31	23.65	23.575	22.075	19.57	16.53	14.82	13.61	13.83	14.725	15.895	17.355	17.735	18.125	17.76	17.715	17.815	18.4	19.575	20.525	21.53	21.91	22.225	21.235	20.205	18.9	17.93	18.495	19.45	21.055	22.565	22.8	22.425	20.575	19.065	18.03	18.335	19.64	20.795	22.32	23.015	23.93	24.205	24.78	24.88	25.305	25.285	24.99	23.71	22.415	20.62	19.18	17.965	17.63	18.04	18.5	19.225	19.535	20.245	21.34	22.95	24.7	26.125	26	25.59	24.345	23.92	24.245	25.41	27.51	28.185	28.6	26.38	24.125	22.965	22.415	22.88	23.47	23.285	22.985	21.815	20.925	20.195	20.545	21.915	23.025	24.15	23.975	23.885	23.625	23.79	24.04	24.78	25.475	26.42	27.17	27.74	27.43	26.525	25.215	24.605	24.63	24.805	25.305	25.165	25.33	24.82	24.665	24.18	24.225	25.275	26.765	28.275	28.91	28.265	27.08	25.42	24.675	24.745	25.705	27.34	28.605	30.325	30.945	31.7	30.65	29.92	28.795	28.535	29.2	30.215	31.88	32.915	33.72	33.405	33.095	32.105	31.505	30.935	31.155	31.745	32.675	33.225	33.42	32.29	31.12	29.815	29.46	29.935	30.245	30.72	30.975	31.815	32.105	32.94	32.54	32.635	32.825	33.58	34.21	34.655	34.785	34.915	35.05	35.29	36.04	36.35	36.99	36.6	36.765	36.495	36.88	36.77	37.075	37.045	37.485	37.755	38.52	39.82	41.195	42.715	43.19	43.73	42.525	41.02	39.9	39.54	39.165	39.36	38.745	38.815	39.44	40.705	42.805	44.64	45.825	45.73	45.03	45.005	45.59	46.1	47.46	46.095	45.38	43.775	43.035	42.985	43.825	45.255	46.665	47.805	47.49	46.14	45.655	46.02	46.275	47.725	47.375	47.89	47.45	47.835	47.82	48.545	49.74	50.685	50.74	50.115	48.58	47.74	47.73	47.5	47.635	46.735	46.635	47.435	48.945	50.235	51.995	51.4	51.06	49.825	48.985	48.27	48.05	48.045	47.88	47.95	48.25	49.68	48.84	48.995	47.71	47.835	47.13	47.195	47.28	47.25	46.635	45.845	44.695	43.575	43.42	41.85	40.875	39.84	40.34	38.89	38.41	35.59	33.865	32.4	32.085	31.71	30.615	29.055	27.325	25.985	25.2	25.16	23.51	22.57	21.225	20.955	20.365	20.4	18.245	16.74	15.055	13.575	11.65	10.005	8.245	6.69	5.115	3.745	2.645	1.735	1.175	0.795	0.835	0.7	0.69	0.6	0.6	0.49	0.475	0.39	0.325	0.285	0.125	0.195	0.07	0.19	0.065	0.14	0.015	0.02	0.015	0.07	0.03	0.03	0.02	0.01	0.015	0	0.015	0	0.02	0	0.02	0	0.03	0.01	0.05	0.035	0.05	0.04	0.03	0.02	0.005	0.01	0	0.015	0.01	0.005	0	0.045	0	0	0	0.025	0	0	0.005	0.005];
emb1156cy5  = [3.015	3.085	3.01	3.03	3.005	3.035	3.01	3.02	3.04	3.04	3.105	3.07	3.05	3.02	3.075	3.01	3.085	3.01	3.09	3.005	3.025	3.005	3.03	3.015	3.04	3.025	3.02	3.055	3.03	3.06	3.005	3.12	3.005	3.105	3.005	3.06	3.04	3.08	3.025	3.04	3.03	3.025	3.095	3.095	3.19	3.22	3.345	3.16	3.16	3.005	3.095	3.01	3.105	3.065	3.1	3.045	3.06	3.06	3.065	3.095	3.07	3.195	3.13	3.3	3.12	3.26	3.14	3.295	3.16	3.39	3.32	3.405	3.555	3.655	3.78	3.75	3.895	3.79	4.065	4.005	4.385	4.545	5.05	5.605	7.465	13.415	21.245	34.49	44.925	53.195	60.04	67.245	72.85	80.955	82.84	85.335	87.6	95.515	96.915	101.38	100.57	105.5	110.275	115.475	117.815	121.605	126.81	133.25999	141.855	144.72501	149.34	143.785	141.17	138.96001	142.495	144.075	149.045	145.60001	143.83501	140.065	140.295	142.11501	141.205	138.86	133.12	127.45	123.825	125.775	126.75	131.59	127.515	126.37	121.48	120.49	117.465	117.27	117.335	115.415	111.015	109.42	111.63	113.615	117.895	110.41	105.195	102.85	102.4	102.26	103.135	102.715	102.48	99.23	97.095	95.555	94.3	93.595	91.1	88.54	85.77	84.6	83.875	84.425	83.69	83.565	81.71	80.525	79.94	80.315	81.865	81.595	79.695	76.665	72.99	71.41	71.155	68.825	66.65	63.855	62.105	63.57	66.17	68.655	69.895	67.275	64.365	61.19	58.05	55.06	55.12	57.345	60.41	63.985	63.47	62.94	61.595	60.685	59.375	58.99	57.355	56.22	55.115	54.745	54.755	54.69	55.1	54.41	53.635	52.38	51.38	50.8	50.81	53.71	56.39	57.03	56.955	55.015	53.17	51.36	50.085	49.54	50.6	53.285	53	52.635	52.19	52.495	53.63	54.6	52.76	51.23	49.85	49.445	50.655	51.105	51.08	51.105	50.94	49.955	49.065	50.225	52.265	52.82	53.545	53.925	54.155	51.9	50.405	49.53	48.94	48.37	47.17	45.205	43.99	43.51	43.62	44.345	45.085	46.22	47.2	48.01	47.145	46.245	44.895	43.925	43.435	43.805	44.845	46.105	47.86	47.24	46.405	46.16	46.25	45.02	44.17	43.82	44.165	45.885	47.26	48.04	47.535	45.02	42.88	40.715	39.765	39.53	39.92	40.85	40.955	41.425	40	39.1	39.75	41.05	43.105	44.585	44.745	44.335	43.335	41.48	39.29	37.975	37.525	37.085	37.13	37.69	38.41	39.31	40.01	39.09	38.65	38.675	38.98	39.785	39.865	39.38	39.525	40.09	39.945	40.07	38.835	37.87	38.885	39.85	40.11	40.375	40.005	39.38	38.3	37.33	36.295	36.275	37.1	36.945	36.865	37.21	38.02	38.575	39.485	40.89	42.235	42.125	41.965	41.065	39.67	37.4	36.43	36.805	37.195	38.225	37.38	36.44	36.56	37.045	37.53	38.065	37.265	36.965	37.26	37.135	36.185	36.135	36.835	37.62	38.575	38.83	39.065	38.56	38.555	37.72	37.16	37.63	38.475	39.275	40.06	40.4	40.2	39.035	38.49	38.735	38.775	38.845	38.365	37.895	38.32	39.335	38.4	38.155	39.115	40.13	40.23	39.84	38.675	38.37	38.59	39.46	41.005	41.945	43.37	42.335	41.24	40.425	40.005	39.89	39.88	38.765	38.43	38.59	38.96	39.29	39.555	39.8	39.895	40.72	40.575	40.595	41.28	42.535	42.5	42.935	43.12	43.505	43.325	43.08	41.41	40.72	41.85	42.44	43.05	43.295	43.895	43.8	43.91	43.565	43.835	43.965	44.78	45.355	45.915	45.29	44.855	44.48	43.895	43.33	42.85	42.905	43.895	45.48	45.525	46.1	45.05	44.72	44.14	43.95	43.89	44.28	44.25	44.335	44.095	44.135	44.795	44.855	45.375	46.175	48.19	47.63	47.515	46.315	46.21	46.015	46.44	46.745	46.875	46.565	46.725	47.425	47.71	48.35	48.405	48.92	48.385	49.54	48.77	49.355	49.17	49.835	48.595	48.39	48.245	48.31	48.76	49.605	50.855	49.905	49.53	48.11	47.8	47.145	47.4	48.8	50.225	49.195	49.27	49.01	49.705	51.27	51.675	51.71	50.83	50.645	49.77	49.44	49.7	51	50.28	50.24	50.375	50.92	50.905	50.925	49.63	49.67	50.96	51.125	50.995	50.795	52.01	51.185	51.275	50.51	51.39	50.31	50.605	50.955	51.415	50.535	50.36	49.87	49.5	49.395	49.065	49.69	49.985	51.7	50.44	50.235	48.65	48.54	46.995	46.735	46.365	46.695	47.885	47.665	46.27	45.34	45.275	44.31	44.38	42.525	42.205	40.625	40.795	39.5	39.57	38.65	38.675	38.01	36.99	35.335	33.405	32.295	31.575	31.6	30.015	29.895	28.47	28.89	29.33	30.835	26.15	24.16	23.11	22.125	19.325	17.39	15.38	13.57	12.345	10.245	7.975	5.68	3.87	3.425	3.345	3.085	3.165	3.06	3.065	3.035	3.07	3.065	3.04	3.03	3.015	3.05	3	3.045	3.005	3.07	3.005	3.045	3.01	3.035	3.02	3.04	3.015	3.015	3.03	3.015	3.01	3	3.05	3	3.06	3.015	3.08	3.015	3.025	3.005	3.02	3.03	3.04	3.02	3.005	3.01	3.005	3.05	3.005	3.05	3	3.025	3.01	3.065	3.01	3.05	3.01	3.015	3.01	3.01];
emb1162dapi = [3.86	3.795	3.335	3.025	2.635	2.185	1.665	1.195	0.695	0.4	0.215	0.14	0.11	0.065	0.12	0.055	0.045	0.025	0.065	0.01	0.045	0.035	0.055	0.07	0.08	0.24	0.24	0.49	0.465	0.55	0.525	0.71	0.815	1.09	1.65	2.37	3.655	5.09	6.825	8.54	10.465	12.095	14.46	16.715	19.895	21.2	23.4	25.5	28.625	30.32	32.51	32.415	32.865	32.62	33.495	35.67	37.815	40.295	40.105	39.52	38.305	37.605	38.385	40.145	41.09	42.995	42.275	42.51	42.355	42.31	41.725	41.145	40.41	39.855	39.685	39.725	40.37	39.445	39.245	37.34	36.75	38.02	39.72	41.04	41.49	39.13	36.71	33.735	33.14	34.435	36.645	39.84	40.3	40.73	38.47	36.805	34.52	33.085	33.26	34.09	34.89	35.33	34.87	34.23	33.775	33.885	34.73	34.84	35.315	34.085	33.755	33.34	33.505	34.07	34.81	34.05	32.945	30.9	29.135	27.625	26.285	25.205	25.135	25.75	27.14	29.175	29.42	30.07	28.945	28.3	27.665	27.475	27.425	27.055	25.945	24.96	24.13	23.985	24.39	25.025	26.2	26.395	26.965	26.71	26.89	26.87	27.18	26.98	26.69	25.765	25.105	24.57	24.88	25.94	26.53	27.22	27.185	27.485	26.395	25.7	24.125	23.145	22.595	22.555	22.905	23.255	23.025	22.77	22.605	22.805	23.365	24.355	25.995	27.5	29.435	28.69	28.25	25.285	23.02	21.05	19.965	19.925	20.01	20.12	19.815	19.625	18.91	18.36	18.175	18.635	18.615	19.03	18.39	18.365	18.02	18.23	18.42	19	19.995	20.705	21.265	20.98	20.51	19.795	19.45	20.055	21.525	22.45	23.75	23.165	22.9	21.575	20.46	19.045	18.38	18.255	18.52	19.48	20.195	21.06	20.82	20.55	19.41	18.755	18.04	17.82	17.825	18.025	18.075	18.49	19.035	19.35	19.615	19.49	19.475	19.57	20.125	20.735	22.08	22.075	22.455	21.5	21.03	20.33	19.91	19.835	20.245	21.295	22.255	23.505	23.72	23.89	22.5	21.165	19.46	18.425	18.24	18.625	19.66	20.875	21.63	22.09	21.99	21.7	21.595	21.65	22.11	22.195	22.83	22.335	22.27	21.465	21.325	20.11	19.595	18.895	18.995	19.585	19.98	20.705	21.315	21.945	22.525	23.845	25.105	26.63	26.26	26.82	26.165	25.87	24.775	24	22.715	21.845	21.205	20.915	21.035	21.755	23.025	23.72	24.675	24.67	25.25	25.225	25.995	26.02	26.51	25.95	25.525	24.555	23.855	23.485	23.065	22.57	21.425	20.365	19.06	18.3	17.925	18.365	19.72	21.78	23.035	24.4	25.255	26.02	26.215	25.8	24.75	22.85	20.795	20.01	20.1	22.29	25.995	27.485	29.67	28.62	27.865	26.525	25.71	25.155	25.28	25.965	26.085	26.09	25.29	24.825	24.455	25.115	25.275	26.155	25.505	25.71	26.055	27.23	29.125	30.45	30.475	30.075	29.13	27.615	26.165	25.235	25.33	24.965	25.33	24.485	24.92	26.035	28.105	30.395	32.765	33.895	34.395	33.82	33.09	32.585	31.765	31.34	29.97	29.105	27.86	27.57	28.045	29.36	30.045	30.935	30.895	31.23	31.485	31.725	32.255	32.615	32.785	31.6	30.86	29.85	30.02	29.2	29.3	29.405	30.365	31.41	32.375	32.385	32.615	32.49	32.33	32.655	32.665	32.995	32.2	32.07	31.575	32.175	32.48	34.365	36.105	37.875	37.7	37.515	36.395	35.695	35.405	36.295	38.305	38.64	39.32	37.575	36.705	34.86	33.985	33.43	34.315	34.88	35.46	35.255	35.17	34.99	34.7	34.54	34.355	35.15	35.37	36.485	37.855	40.535	41.975	44.58	44.675	44.84	43.14	41.635	39.965	38.96	38.59	38.23	38.325	38.985	40.71	41.605	43.53	42.7	42.855	41.195	40.57	40.1	40.155	40.28	40.785	41.155	41.275	41.66	41.34	41.375	39.575	37.92	36.66	36.715	38.45	41.13	43.045	44.95	44.525	44.185	43.195	42.77	42.775	43.175	44.045	44.425	45.415	45.005	45.425	44.665	44.99	43.48	43.05	42.46	42.335	42.44	42.95	43.84	44.305	45.115	45.145	45.41	45.38	46.875	46.33	46.685	44.165	42.815	41.47	41.705	43.365	45.3	46.38	47.16	48.05	47.4	46.38	45.535	45.46	44.775	45.865	44.52	45.4	44.2	44.045	42.915	42.845	43.8	45.36	47.16	48.075	48.2	46.385	45.055	44.535	45.51	45.665	46.93	45.27	44.945	42.85	41.915	40.73	40.8	41.725	42.075	41.545	40.79	40.865	39.67	40.06	38.975	39.035	37.96	38.13	36.195	35.375	34.8	35.225	34.77	33.65	31.57	30.83	31.385	30.625	29.625	28.485	28.395	28.155	28.88	26.645	25.255	23.195	22.7	22.7	22.945	22.355	20.845	18.335	16.72	16.3	15.495	14.725	12.815	11.44	9.945	9.12	7.925	6.94	5.63	4.695	3.645	2.785	1.88	1.325	0.98	0.86	0.84	0.71	0.775	0.65	0.59	0.515	0.57	0.47	0.455	0.4	0.41	0.38	0.35	0.325	0.31	0.355	0.28	0.275	0.145	0.19	0.095	0.13	0.025	0.095	0.035	0.07	0.025	0.035	0.015	0	0.02	0	0.03	0.01	0.02	0	0.01	0.005	0.02	0.01	0.015	0	0.005	0	0	0	0];
emb1162cy5  = [4.21	4.275	4.025	4.02	3.815	3.725	3.54	3.38	3.26	3.225	3.33	3.225	3.385	3.275	3.445	3.165	3.275	3.205	3.41	3.315	3.385	3.235	3.27	3.36	3.34	3.44	3.445	3.645	3.555	3.91	3.895	4.345	4.72	5.755	8.88	12.815	18.535	24.165	29.555	35.47	43.075	48.47	54.395	60.94	72.19	76.11	82.575	86.205	93.745	95.575	100.565	102.08	105.43	105.955	108.215	110.545	114.555	120.2	121.44	123.21	120.98	121.03	123.15	127.44	127.125	130.41	130.24001	133.99001	134.655	134.74001	130.825	128.31	127.485	127.22	128.605	129.395	132.255	129.12	129.735	124.895	123.36	122.685	125.415	128.795	131.33	128.64999	125.515	121.085	120.02	122.065	123.485	127.125	127.09	128.575	124.11	121.4	118.55	117.93	117.27	118.48	120.275	121.315	119.995	117.435	113.585	112.235	112.205	113.35	116.095	115.465	116.435	113.41	113.015	113.25	114.015	112.96	112.32	108.93	104.88	99.92	96.71	95.115	94.155	94.99	96.785	99.695	100.595	102.55	99.745	98.67	98.365	98.25	96.42	96.305	97.535	97.135	95.77	95.025	95.12	95.24	96.495	94.1	92.7	90.34	88.98	89.53	90.78	90.585	89.635	85.71	82.5	79.85	78.9	79.325	79.605	80.365	81.72	83.875	82.62	81.775	77.77	74.735	73.875	73.66	73.705	73.58	72.895	72.025	70.765	70.315	70.915	70.765	70.925	71.52	72.665	73.78	74.95	71.12	67.88	65.69	64.485	64.855	64.64	63.62	62.005	60.03	59.01	58.73	59.725	61.52	61.71	63.105	62.535	62.765	63.205	64.235	64.69	65.03	64.69	64.055	63.085	61.79	60.735	59.24	58.04	58.4	59.425	59.81	60.52	59.775	59.455	59.44	59.235	57.82	56.73	55.865	56.73	59.08	60.11	60.745	60.11	59.635	58.185	56.885	55.57	54.585	54.36	54.325	54.07	54.28	55.055	55.805	56.935	56.64	55.685	55.175	55.35	54.95	54.76	54.365	54.435	53.55	52.895	52.545	52.69	52.655	52.43	51.91	52.555	54.665	54.79	54.34	54.45	55.555	54.265	53.525	51.94	50.895	51.95	53.095	53.505	53.93	54.275	53.545	51.425	50.28	50.12	50.56	51.895	51.095	50.415	49.46	49.275	49.75	50.255	49.565	49.49	49.445	49.455	49.485	49.24	48.905	48.12	47.26	47.77	48.88	49.01	50.295	50.005	50.89	49.85	49.2	48.33	47.63	46.725	46.325	46.59	46.66	46.995	47.225	47.785	46.885	46.465	46.225	46.48	46.355	46.49	46.25	46.48	46.865	47.395	47.865	47.88	47.35	46.805	46.595	45.835	45.55	44.84	44.475	44.96	45.92	46.665	47.64	47.47	47.875	49.01	49.39	49.185	47.665	45.785	44.835	44.665	45.69	47.36	47.925	48.73	47.725	46.985	46.17	45.76	46.225	46.595	46.7	46.48	46.235	46.29	46.33	46.725	47.875	47.43	47.265	47.75	48.515	48.16	48.78	48.35	48.29	47.475	47.425	48.185	48.56	48.935	48.75	48.875	49.255	50.84	50.135	50.18	49.965	50.43	50.675	50.965	50.355	49.78	49.265	49.225	49.505	49.98	50.885	50.685	50.605	49.585	49.425	49.545	50.625	51.235	51.98	50.37	49.445	49.185	49.22	49.655	49.355	48.99	48.605	48.855	48.175	48.24	48.145	48.505	48.43	48.77	48.835	48.925	48.205	48.245	48.595	48.97	50.46	50.085	49.94	50.015	50.86	50.255	50.505	50.37	51.56	51.485	51.62	50.125	49.435	49.725	49.715	49.91	50.13	51.025	50.895	51.33	49.555	48.41	48.31	49.01	49.235	50.135	49.72	49.78	49.57	49.465	49.17	48.8	48.445	48.325	48.57	48.755	49.465	49.39	50.13	50.695	52.255	51.26	50.83	50.77	50.625	49.685	49.675	50.235	50.335	50.855	50.24	50.235	50.855	52.375	51.65	51.865	50.92	50.735	50.37	50.81	51.445	52.11	52.645	52.66	52.8	52.74	53.525	51.485	49.83	48.95	49.575	50.35	51.75	51.06	51.32	50.945	51.155	51.08	50.835	50.5	50.45	51.475	51.24	51.785	50.59	51.535	52.125	54.245	53.645	53.945	51.68	51.07	51.01	51.285	51.645	51.635	51.94	51.775	52.14	51.705	53.13	51.945	52.7	51.265	50.91	49.385	49.525	50.47	51.12	50.49	50.975	52.2	52.555	53.05	52.165	51.97	51.685	52.895	52.33	53.025	51.065	51.155	51.035	51.855	51.655	51.8	52.64	52.6	52.345	51.555	51.5	50.435	50.715	48.935	48.54	47.265	47.27	47.59	48.265	47.11	46.745	46.95	46.81	46.46	45.645	45.095	44.41	45.005	44.12	44.585	43.15	43.205	40.82	39.865	39.025	38.485	35.97	34.76	34.76	34.115	33.065	32.465	32.61	31.68	32.005	30.985	30.795	27.97	26.765	24.86	24.385	23.995	23.735	22.74	21.89	20.725	19.57	18.92	17.42	15.92	13.865	13.125	12.075	12.08	10.925	10.07	8.455	7.315	6.395	5.53	4.24	3.675	3.56	3.41	3.49	3.315	3.465	3.3	3.435	3.17	3.365	3.215	3.325	3.33	3.37	3.28	3.21	3.24	3.21	3.26	3.18	3.275	3.115	3.265	3.135	3.28	3.145	3.25	3.17	3.255	3.425	3.66	3.82	3.705	3.415	3.19	3.235	3.125	3.185	3.06	3.185	3.075	3.165	3.115	3.25	3.16	3.14	3.1	3.085	3.11	3.08];
emb1165dapi = [0	0.005	0	0.005	0.01	0.005	0	0	0	0	0	0	0.01	0	0	0.005	0.02	0	0	0.005	0.01	0.01	0	0.015	0	0.005	0	0.01	0	0.015	0	0.005	0.005	0.01	0	0	0.005	0	0.005	0.005	0.055	0	0.06	0.02	0.085	0.01	0.12	0.065	0.17	0.125	0.165	0.135	0.195	0.265	0.24	0.35	0.35	0.535	0.5	0.685	0.595	0.765	0.7	0.81	0.81	0.93	1.05	1.44	2.23	3.325	4.905	6.315	8.12	9.615	11.505	13.215	15.85	18.125	21.145	22.49	23.965	24.375	25.325	26.455	27.92	30.115	31.84	33.665	33.765	34.05	35.175	38.11	38.085	38.585	36.11	35.395	36.765	38.895	40.935	42.035	41.3	40.97	41.08	41.96	43.725	43.13	42.43	39.085	36.235	34.93	35.295	37.585	40.085	41.555	42.25	40.79	39.5	38.12	36.965	36.775	37.43	38.8	37.325	35.595	33.275	31.855	32.455	33.54	34.075	34.67	33.495	32.84	32.245	32.45	33.52	33.49	33.21	31.225	29.44	28.83	29.23	30.575	32.39	33.215	34.1	33.04	31.865	29.675	28.575	28.28	29.145	31.05	32.455	33.995	34.765	36.21	35.83	36.17	34.405	32.975	30.32	28.41	26.335	25.3	25.42	25.915	26.81	26.505	25.86	25.14	25.005	26.09	28.23	29.87	31.885	31.285	30.72	29.04	27.765	26.46	26.075	26.475	26.58	26.745	26.15	25.7	25.49	25.875	26.09	26.685	25.48	24.7	24.4	24.71	25.095	26.11	27.415	28.64	29.66	29.95	29.895	28.435	27.06	26.265	26.22	26.38	27.005	27.365	28.17	28.135	28.185	27.53	26.68	25.63	25.175	25.31	25.46	26.07	25.28	24.425	23.55	23.475	25.03	26.92	27.945	28.49	26.87	25.695	24.385	23.73	23.845	24.905	26.655	28.21	30.035	29.95	29.955	29.71	29.945	31.11	32.275	31.485	30.43	28.175	26.24	24.65	24.215	24.845	25.89	27.29	27.095	27.215	26.065	25.395	24.775	24.66	24.815	25.345	25.74	26.39	26.925	27.075	26.885	26.085	25.135	24.25	23.74	23.515	23.77	24.495	25.655	26.705	28.19	29.015	29.465	28.755	28.025	27.145	27.475	28.91	30.065	31.42	31.035	30.43	28.305	26.605	24.895	23.86	23.945	24.625	25.495	26.415	26.98	27.405	27.54	27.39	27.205	26.455	25.995	25.58	25.715	26.265	27	27.94	28.975	29.065	28.925	27.635	27.315	28.16	29.74	31.935	33.08	34.075	33.63	33.47	32.295	31.295	29.575	28.22	26.59	25.545	24.815	24.835	25.635	26.835	28.59	29.645	30.55	31.49	32.715	33.445	34.505	34.08	33.935	32.26	31.33	30.675	30.44	30.525	31.29	32.455	33.095	33.485	33.14	32.63	33.745	35.625	36.145	37.035	34.86	33.37	32.05	31.485	32.52	34.045	36.175	37.17	37.295	36.37	35.045	34.59	34.785	35.31	36.37	36.37	37.01	37.43	38.21	38.155	38.17	37.695	37.315	36.785	37.155	38.35	39.41	40.84	40.675	40.605	39.105	38.15	37.105	36.97	37.135	38.1	39.935	41.385	41.965	41.505	39.92	37.79	35.305	33.625	32.5	33.385	35.18	38.2	41.645	42.935	43.925	42.03	40.43	38.335	37.03	36.28	36.15	36.56	37.855	39.885	41.44	43.41	43.255	43.405	41.565	40.39	40.14	40.36	40.275	40.215	40.245	40.74	41.85	42.73	43.5	42.305	40.93	39.225	38.245	37.995	38.43	39.14	40.51	40.2	39.855	38.375	38	38.475	39.62	41.395	42.14	42.755	43.235	44.36	45.12	46.45	45.475	44.555	41.23	38.895	37.63	37.715	39.77	41.53	43.025	42.875	42.055	41.19	40.565	41.31	43.215	44.34	46.055	45.465	45.235	43.05	41.55	39.81	39.045	39.18	39.97	41.285	42.16	43.505	44.38	45.82	45.66	46.035	44.9	44.355	43.38	43.47	43.965	44.43	44.445	44.33	43.985	43.475	43.16	42.71	42.87	42.66	42.905	42.175	41.925	41.215	41.215	41.03	41.155	41.26	42.075	43.185	43.895	44.525	43.975	43.67	43.73	44.545	43.655	43.185	40.79	39.46	39.935	41.215	43.06	44.34	43.88	42.75	40.625	38.985	38.145	38.98	41.04	40.925	41.035	40.705	41.4	42.25	43.61	43.7	43.805	42.5	41.81	41.695	41.89	42.285	41.31	40.245	40.17	41.175	41.415	42.255	40.435	39.68	39.115	39.455	39.69	39.805	38.66	37.48	36.035	35.89	37.125	38.28	40.55	39.395	38.645	36.29	35.065	34.205	34.005	32.67	31.975	31.165	30.555	29.47	27.905	25.97	24.095	22.695	21.085	19.99	18	16.615	15.39	14.635	13.31	12.48	10.99	9.47	7.24	5.61	4.175	3.175	2.285	1.58	0.94	0.69	0.695	0.6	0.63	0.425	0.5	0.365	0.35	0.195	0.17	0.155	0.135	0.125	0.07	0.115	0.04	0.095	0.025	0.095	0.01	0.045	0.005	0.02	0.01	0.03	0.01	0.005	0	0	0.015	0.005	0.025	0.01	0.03	0	0.02	0	0.005	0	0.005	0	0.005	0	0	0.005	0	0.02	0	0.02	0.005	0.035	0.025	0.055	0	0	0	0	0	0	0	0	0	0];
emb1165cy5  = [3.035	3.105	3.125	3.145	3.075	3.055	3.105	3.055	3.145	3.105	3.22	3.08	3.32	3.11	3.255	3.115	3.19	3.07	3.11	3.09	3.15	3.155	3.12	3.21	3.16	3.225	3.08	3.265	3.08	3.25	3.13	3.205	3.115	3.24	3.165	3.125	3.165	3.14	3.145	3.115	3.225	3.11	3.255	3.145	3.37	3.16	3.34	3.19	3.355	3.26	3.33	3.285	3.315	3.39	3.305	3.425	3.3	3.47	3.35	3.63	3.51	3.68	3.58	3.885	3.895	4.345	5.17	6.87	9.895	13.15	17.82	22.54	28.415	33.28	39.63	43.94	52.07	54.295	59.19	61.67	66.76	70.415	74.705	77.895	81.31	84.265	86.205	89.505	89.325	91.065	89.78	92.505	91.725	93.26	89.795	89.5	90.85	94.3	96.27	97.86	96.375	95.42	96.135	95.865	95.965	94.685	94.945	91.365	89.725	87.315	87.655	88.05	89.645	90.095	90.505	88.515	87.67	86.415	85.1	84.66	84.56	85.635	82.865	80.46	78.26	77.74	77.97	79.53	80.13	81.055	78.64	76.73	74.885	74.645	76.49	77.875	79.5	77.515	75.38	73.67	73.445	73.675	75.26	75.04	75.295	73.515	71.76	68.88	67.205	66.53	66.81	67.75	68.295	69.27	68.72	68.81	68.12	67.855	65.565	64.185	62.04	60.485	58.855	58.39	58.78	59.045	59.135	59.93	61.575	60.9	59.875	60.575	62.57	62.745	63.16	61.53	60.47	58.785	57.5	56.26	55.815	56.29	56.76	57.695	58.27	59.385	58.49	57.895	57.76	57.865	56.935	57.02	56.335	56.125	55.71	55.465	55.035	55.025	56.265	56.49	56.775	55.67	54.31	54.335	55.11	55.495	56.435	55.28	54.67	54.515	54.81	53.98	53.39	53.895	53.56	52.845	52.595	52.97	52.205	51.775	51.54	51.84	51.605	51.925	52.345	52.555	51.895	51.45	50.795	51.04	52.365	52.5	52.365	52.915	54.555	53.2	52.4	52.725	53.555	52.105	51.13	50.755	50.445	49.825	49.02	47.93	47.865	48.75	49.495	50.905	50.935	51.505	51.09	51.925	51.085	50.715	49.205	48.975	49.985	50.655	49.98	49.08	47.805	47.945	49.3	47.84	45.775	45.51	45.64	45.155	45.19	46.58	48.405	50.675	51.99	50	48.52	46.935	46.645	47.335	48.545	50.155	49.515	48.93	47.85	47.13	46.375	46.35	47.15	48.11	47.98	48.07	48.37	48.995	50.025	49.575	48.075	46.57	45.51	45.985	47.41	47.81	49.115	50.09	51.29	50.955	50.89	50.32	50.05	49.24	49.88	51.63	51.685	51.665	50.62	49.855	49.425	49.455	48.64	48.245	48.19	48.755	49.1	49.255	47.825	47.3	47.37	47.55	48.175	49.14	51.02	51.205	51.41	50.325	49.8	49.505	49.67	49.635	49.72	48.685	48.34	48.425	48.155	47.805	47.545	47.905	47.91	48.64	49.685	51.625	50.55	49.935	49.05	49.04	49.245	49.635	49.93	50.66	51.81	51.175	49.91	49.165	49.34	48.71	49.355	49.91	50.905	51.25	52.125	50.35	49.395	48.915	48.92	48.075	47.83	48.09	48.625	49.7	49.305	49.105	49.035	49.545	48.12	47.68	47.525	48.255	50.07	50.81	48.775	48.265	49.27	48.865	47.955	47.11	46.7	46.95	48.195	48.35	49.12	49.01	49.23	49.14	49.195	48.235	47.565	46.875	46.48	46.685	47.165	48.335	48.515	49.335	49.13	49.765	48.43	48.115	47.57	48.145	47.75	47.95	48.41	48.135	47.285	47.15	47.815	47.885	48.565	47.655	47.93	47.115	47.67	47.65	48.175	47.84	47.83	47.455	47.575	47.895	48.075	48.555	48.625	48.94	48.49	49.245	48.91	50.235	48.76	48.22	47.395	47.335	46.94	47.42	47.71	47.735	47.335	47.135	47.81	47.78	48	47.26	47.775	47.215	47.85	48.5	49.35	48.87	48.925	48.9	48.785	48.175	48.315	49.155	48.68	48.4	47.955	48.385	48.155	49.45	48.42	47.98	46.955	47.13	46.86	47.155	47.25	46.99	46.2	46.37	47.42	46.865	46.895	46.8	47.71	47.92	49.165	47.995	47.95	48.05	49.115	50.24	50.44	48.455	47.285	46.415	46.005	46.67	46.47	47.05	46.235	46.585	44.525	43.755	43.98	44.865	45.305	45.91	46.08	46.015	45.6	45.34	45.765	45.87	46.99	46.405	46.85	45.755	46.115	46.72	48.375	48.295	48.6	47.8	47.325	46.18	45.765	45.655	45.14	45.025	45.375	47.105	46.495	47.21	45.675	45.855	45.37	45.545	45.01	45.115	44.82	44.975	45.28	44.87	44.435	44.045	45.19	44.2	44.09	42.91	43.57	42.26	42.145	40.86	40.92	40.665	40.68	40.3	37.82	33.88	31.91	31.425	30.25	30.37	27.695	26.645	23.97	23.26	21.955	21.525	20.005	18.35	15.065	13.035	11.19	9.115	6.97	5.345	4.09	3.555	3.5	3.26	3.43	3.175	3.315	3.18	3.28	3.145	3.195	3.16	3.125	3.12	3.1	3.17	3.105	3.22	3.13	3.3	3.08	3.205	3.155	3.26	3.135	3.135	3.075	3.1	3.115	3.125	3.19	3.095	3.17	3.055	3.145	3.07	3.285	3.075	3.19	3.115	3.15	3.07	3.11	3.115	3.125	3.205	3.135	3.155	3.09	3.26	3.055	3.155	3.06	3.205	3.075	3.135	3.03	3.07	3.065	3.09	3.085	3.08	3.12	3.075];
numberOfEmbryos = 13;
data = zeros(numberOfEmbryos,1000);
DAPI = zeros(numberOfEmbryos,1000);
sizes = zeros(numberOfEmbryos);
sizes(1)=length(emb1130dapi);
for j = 1:sizes(1) data(1,j) = emb1130cy5(j)/emb1130dapi(j); DAPI(1,j) = emb1130dapi(j); end
sizes(2)=length(emb1139dapi);
for j = 1:sizes(2) data(2,j) = emb1139cy5(j)/emb1139dapi(j); DAPI(2,j) = emb1139dapi(j); end
sizes(3)=length(emb1140dapi);
for j = 1:sizes(3) data(3,j) = emb1140cy5(j)/emb1140dapi(j); DAPI(3,j) = emb1140dapi(j); end
sizes(4)=length(emb1142dapi);
for j = 1:sizes(4) data(4,j) = emb1142cy5(j)/emb1142dapi(j); DAPI(4,j) = emb1142dapi(j); end
sizes(5)=length(emb1143dapi);
for j = 1:sizes(5) data(5,j) = emb1143cy5(j)/emb1143dapi(j); DAPI(5,j) = emb1143dapi(j); end
sizes(6)=length(emb1146dapi);
for j = 1:sizes(6) data(6,j) = emb1146cy5(j)/emb1146dapi(j); DAPI(6,j) = emb1146dapi(j); end
sizes(7)=length(emb1147dapi);
for j = 1:sizes(7) data(7,j) = emb1147cy5(j)/emb1147dapi(j); DAPI(7,j) = emb1147dapi(j); end
sizes(8)=length(emb1148dapi);
for j = 1:sizes(8) data(8,j) = emb1148cy5(j)/emb1148dapi(j); DAPI(8,j) = emb1148dapi(j); end
sizes(9)=length(emb1149dapi);
for j = 1:sizes(9) data(9,j) = emb1149cy5(j)/emb1149dapi(j); DAPI(9,j) = emb1149dapi(j); end
sizes(10)=length(emb1152dapi);
for j = 1:sizes(10) data(10,j) = emb1152cy5(j)/emb1152dapi(j); DAPI(10,j) = emb1152dapi(j); end
sizes(11)=length(emb1156dapi);
for j = 1:sizes(11) data(11,j) = emb1156cy5(j)/emb1156dapi(j); DAPI(11,j) = emb1156dapi(j); end
sizes(12)=length(emb1162dapi);
for j = 1:sizes(12) data(12,j) = emb1162cy5(j)/emb1162dapi(j); DAPI(12,j) = emb1162dapi(j); end
sizes(13)=length(emb1165dapi);
for j = 1:sizes(13) data(13,j) = emb1165cy5(j)/emb1165dapi(j); DAPI(13,j) = emb1165dapi(j); end

binNo = 100;
sumBinned = zeros(100,numberOfEmbryos);
for j = 1:numberOfEmbryos
    beginning = 1; ending = 1;
    embBinned = zeros(100);
    len = sizes(j);
    for i = 1:len
        if (DAPI(j,i)> 15)
            beginning = i;break;
        end
    end
    for i = len:-1:1
        if (DAPI(j,i)> 15)
            ending = i;break;
        end
    end
    realLength = ending-beginning+1;
    binsize = realLength/binNo
    for i = 1:binNo
        start = beginning+1+floor(binsize*(i-1));
        finish = beginning+floor(binsize*i);
        embBinned(i) = mean(data(j,start:finish));
    end
    figure(1);
    plot(embBinned(:,1)); hold on;
    sumBinned(:,j) = embBinned(:,1);
end;
averageBinned = zeros(100);
stderrBinned = zeros(100);
for j = 1:100
    averageBinned(j) = mean(sumBinned(j,:));
    stderrBinned(j) = std(sumBinned(j,:))/sqrt(numberOfEmbryos);
end
figure(1);
plot(averageBinned(:,1),'*'); hold on;
figure(3);
plot(averageBinned(:,1),'*'); hold on;
errorbar(averageBinned(:,1),stderrBinned(:,1),'.k');
